# Supplementary material for: In vitro discovery of promising anti-cancer drug combinations using iterative maximisation of a therapeutic index
Source: Sci Rep. 2015 Sep 22;5:14118. doi: 10.1038/srep14118 (PMC4585751; doi:10.1038/srep14118)
Supplement: Supplementary Gene expression data [file srep14118-s4.xlsx]

## Sheet: by cmap name
rank	cmap name	mean	n	enrichment	p	specificity	percent non-null
1	withaferin A	0.702	4	0.966	0	0.0316	100
2	monorden	0.43	22	0.75	0	0.0054	63
3	alvespimycin	0.563	12	0.741	0	0.0058	75
4	tanespimycin	0.493	62	0.697	0	0.0052	70
5	geldanamycin	0.583	15	0.689	0	0.0217	80
6	alcuronium chloride	-0.824	2	-0.983	0.00058	0	100
7	flunixin	-0.587	5	-0.789	0.00078	0	100
8	emetine	-0.617	4	-0.855	0.00082	0.0529	100
9	disulfiram	0.623	5	0.779	0.00116	0.0173	80
10	diethylstilbestrol	0.544	6	0.719	0.00133	0.0421	83
11	16,16-dimethylprostaglandin E2	-0.642	3	-0.903	0.00174	0.0069	100
12	meclofenoxate	-0.266	6	-0.697	0.00185	0	50
13	cyproterone	-0.556	4	-0.821	0.00195	0	100
14	foliosidine	0.445	6	0.693	0.00215	0	83
15	drofenine	-0.595	4	-0.801	0.00304	0	100
16	thioridazine	0.213	20	0.389	0.00316	0.548	50
17	medrysone	-0.413	6	-0.674	0.00326	0.0703	66
18	hesperetin	-0.512	5	-0.722	0.00356	0	100
19	Prestwick-1084	-0.553	4	-0.788	0.00406	0.0186	100
20	bacitracin	0.556	3	0.869	0.00415	0.0136	100
21	atractyloside	0.514	5	0.706	0.00519	0.0889	80
22	phthalylsulfathiazole	-0.289	5	-0.697	0.00563	0.0704	60
23	spiperone	-0.726	2	-0.949	0.00569	0.0088	100
24	lomustine	0.443	4	0.764	0.00591	0.0941	75
25	meticrane	-0.493	5	-0.692	0.00619	0.0439	80
26	pyrvinium	0.263	6	0.635	0.00719	0.2186	50
27	sulfaquinoxaline	-0.678	3	-0.846	0.00727	0.0185	100
28	Prestwick-559	-0.554	3	-0.837	0.00865	0.0242	100
29	semustine	0.302	4	0.739	0.00903	0.1412	50
30	oxyphenbutazone	0.451	4	0.738	0.00909	0.0622	75
31	dobutamine	-0.565	4	-0.736	0.00959	0.0073	100
32	caffeic acid	-0.675	3	-0.827	0.01038	0.0139	100
33	DL-thiorphan	-0.744	2	-0.929	0.01056	0.0227	100
34	digoxin	-0.609	4	-0.73	0.01062	0.051	100
35	equilin	0.316	5	0.667	0.01077	0.0058	60
36	idazoxan	0.477	4	0.729	0.01082	0.0078	75
37	cefuroxime	-0.503	4	-0.725	0.01166	0.0292	100
38	cyclizine	-0.565	4	-0.724	0.01192	0.0062	100
39	moroxydine	-0.45	5	-0.655	0.01194	0.006	80
40	ronidazole	-0.629	3	-0.818	0.01202	0.0284	100
41	homochlorcyclizine	0.355	4	0.72	0.01243	0.0435	75
42	mephentermine	-0.37	5	-0.645	0.01402	0	60
43	levonorgestrel	-0.547	6	-0.595	0.01555	0.0929	83
44	flumetasone	-0.278	6	-0.593	0.01589	0.0347	50
45	5155877	0.269	4	0.701	0.01641	0.1063	50
46	kaempferol	-0.472	4	-0.697	0.0179	0.0333	75
47	lymecycline	-0.317	4	-0.69	0.01995	0.0352	50
48	fluvoxamine	-0.43	4	-0.687	0.02063	0.0234	75
49	lovastatin	0.298	4	0.685	0.02103	0.0219	50
50	estriol	-0.429	4	-0.686	0.02109	0.0644	75
51	6-azathymine	-0.315	4	-0.682	0.02222	0.0402	50
52	norcyclobenzaprine	0.212	4	0.68	0.02252	0.1038	50
53	benserazide	-0.431	5	-0.608	0.02615	0.0162	80
54	MG-262	0.466	3	0.764	0.02638	0.2757	66
55	5224221	0.62	2	0.885	0.02728	0.2626	100
56	luteolin	-0.485	4	-0.668	0.02737	0.16	75
57	isoetarine	-0.441	4	-0.668	0.02741	0.0494	75
58	phenoxybenzamine	0.327	4	0.667	0.02759	0.4208	50
59	piperidolate	-0.531	3	-0.76	0.02812	0.0773	100
60	metixene	0.294	4	0.662	0.02974	0.1264	50
61	galantamine	-0.239	4	-0.659	0.03087	0.0162	50
62	dimenhydrinate	0.394	4	0.657	0.03191	0.0116	75
63	omeprazole	-0.501	4	-0.657	0.03191	0.1281	75
64	cloperastine	-0.278	6	-0.548	0.03313	0.1177	50
65	dacarbazine	-0.5	4	-0.653	0.034	0.0518	75
66	rimexolone	-0.436	4	-0.651	0.03503	0.1192	75
67	benzydamine	0.478	4	0.65	0.03565	0.0397	75
68	propylthiouracil	-0.46	4	-0.649	0.03571	0.1094	75
69	memantine	0.296	4	0.646	0.0374	0.0068	75
70	salbutamol	-0.367	5	-0.579	0.03917	0.0301	60
71	propidium iodide	-0.46	4	-0.641	0.03965	0	75
72	sulfamethoxypyridazine	-0.334	5	-0.578	0.04015	0.203	60
73	thiethylperazine	0.221	4	0.641	0.04042	0.0385	50
74	benzylpenicillin	-0.396	4	-0.639	0.04062	0.0663	75
75	nadolol	0.265	4	0.64	0.0411	0.3517	50
76	lactobionic acid	-0.366	4	-0.637	0.04182	0.0056	75
77	metamizole sodium	-0.299	6	-0.531	0.04291	0.2684	50
78	naproxen	-0.229	9	-0.439	0.043	0.1307	55
79	digitoxigenin	-0.409	4	-0.633	0.04402	0.1275	75
80	fluorometholone	-0.507	4	-0.633	0.04418	0.0633	75
81	digoxigenin	-0.325	5	-0.57	0.04436	0.131	60
82	simvastatin	-0.381	4	-0.632	0.04468	0.0733	75
83	proglumide	-0.493	5	-0.569	0.045	0.0219	80
84	CP-320650-01	0.209	8	0.459	0.04515	0.2601	50
85	lasalocid	0.309	4	0.632	0.04552	0.2451	50
86	(+)-isoprenaline	-0.476	4	-0.63	0.04603	0.0252	75
87	artemisinin	-0.505	3	-0.717	0.04661	0.0181	100
88	halcinonide	-0.534	5	-0.565	0.04698	0.0633	80
89	mecamylamine	-0.554	3	-0.715	0.04745	0.0765	100
90	doxazosin	-0.337	4	-0.627	0.04776	0.1897	50
91	carmustine	0.401	3	0.707	0.04911	0.1098	66
92	etoposide	0.251	4	0.625	0.04971	0.2615	50
93	isocorydine	0.241	4	0.623	0.05031	0.0303	75
94	5211181	0.52	2	0.838	0.05302	0.0509	100
95	pergolide	0.269	4	0.618	0.05399	0.0848	75
96	metolazone	-0.343	5	-0.555	0.05411	0.0503	80
97	harmine	-0.46	4	-0.617	0.05413	0.2099	75
98	AG-013608	-0.332	8	-0.449	0.05466	0.0292	62
99	prazosin	-0.399	6	-0.513	0.05504	0.0255	66
100	co-dergocrine mesilate	0.318	4	0.617	0.05506	0.1564	75
101	chlorogenic acid	0.276	4	0.616	0.05516	0.0663	75
102	raubasine	-0.24	4	-0.615	0.05528	0.0128	50
103	PF-00562151-00	0.264	8	0.446	0.05648	0.0588	62
104	piribedil	-0.363	4	-0.612	0.05737	0.085	75
105	fenoterol	-0.349	3	-0.695	0.05795	0.0588	66
106	fenoprofen	-0.241	6	-0.509	0.05832	0.2755	50
107	demeclocycline	-0.318	6	-0.509	0.05846	0.1602	50
108	atracurium besilate	0.359	3	0.688	0.05973	0.1503	66
109	propofol	-0.38	4	-0.609	0.06006	0.0305	75
110	arachidonyltrifluoromethane	0.485	2	0.827	0.06066	0.0566	100
111	pridinol	0.289	4	0.604	0.06378	0.056	50
112	bretylium tosilate	0.4	4	0.603	0.06461	0.0231	75
113	guanfacine	-0.314	5	-0.541	0.06567	0.1271	60
114	oxolamine	0.358	4	0.601	0.06628	0.1923	50
115	monensin	0.292	6	0.498	0.06734	0.5079	50
116	prednisolone	-0.207	5	-0.539	0.06745	0.0435	60
117	vancomycin	0.255	4	0.599	0.0675	0.2395	50
118	trimetazidine	-0.474	4	-0.599	0.06756	0.2663	75
119	crotamiton	-0.276	4	-0.599	0.06793	0.0813	50
120	sitosterol	-0.457	4	-0.597	0.0699	0.2041	75
121	piroxicam	0.224	4	0.595	0.07032	0.0567	50
122	cotinine	-0.263	6	-0.495	0.07044	0.1518	50
123	gliclazide	-0.384	4	-0.595	0.0712	0.25	75
124	sulfafurazole	-0.382	5	-0.535	0.07121	0.1989	60
125	calycanthine	0.453	4	0.594	0.07161	0.0769	75
126	diltiazem	-0.459	5	-0.534	0.07197	0.2344	80
127	menadione	0.501	2	0.81	0.07293	0.24	100
128	chlortetracycline	-0.364	5	-0.532	0.07402	0.0457	60
129	carisoprodol	-0.297	4	-0.592	0.0741	0.0497	50
130	napelline	-0.4	4	-0.591	0.07529	0.1017	50
131	protoveratrine A	-0.283	4	-0.59	0.07623	0.1808	50
132	Prestwick-692	0.453	4	0.587	0.07699	0.5273	75
133	paclitaxel	0.239	6	0.487	0.07723	0.0726	50
134	midecamycin	-0.233	5	-0.528	0.07756	0.0725	80
135	zomepirac	-0.423	4	-0.587	0.07834	0.1857	75
136	rilmenidine	0.239	4	0.584	0.08013	0.0904	75
137	acenocoumarol	0.301	5	0.528	0.08052	0.0584	60
138	hydrastinine	-0.396	5	-0.525	0.08103	0.0976	80
139	bicuculline	-0.317	4	-0.583	0.08194	0.0565	50
140	calcium folinate	0.286	5	0.526	0.08215	0.3867	60
141	pizotifen	0.249	4	0.581	0.08228	0.1684	50
142	adiphenine	0.356	5	0.526	0.08249	0.5745	60
143	myricetin	0.265	4	0.581	0.08262	0.0896	75
144	bromopride	0.124	6	0.481	0.08361	0.0634	50
145	megestrol	0.361	4	0.579	0.08413	0.1636	75
146	aminohippuric acid	-0.458	4	-0.581	0.08476	0.1574	75
147	ethaverine	-0.356	4	-0.58	0.08494	0.121	50
148	PNU-0251126	0.287	6	0.476	0.08931	0.2654	50
149	0316684-0000	0.375	4	0.572	0.09083	0.0577	75
150	salsolinol	-0.513	3	-0.643	0.09176	0.1138	66
151	levopropoxyphene	0.39	4	0.569	0.09362	0.195	75
152	ornidazole	-0.332	5	-0.512	0.0944	0.2042	60
153	mercaptopurine	0.42	2	0.783	0.09478	0.1566	100
154	ursolic acid	0.301	4	0.566	0.09592	0.1429	50
155	alpha-ergocryptine	0.198	6	0.471	0.09592	0.04	50
156	hyoscyamine	-0.349	5	-0.511	0.09602	0.1505	60
157	etomidate	-0.419	3	-0.638	0.09615	0.2808	66
158	solanine	-0.314	4	-0.566	0.09913	0.1421	75
159	nocodazole	-0.259	6	-0.468	0.09996	0.2339	50
160	orciprenaline	-0.437	4	-0.564	0.10054	0.0786	75
161	pyrithyldione	-0.284	4	-0.56	0.10583	0.2535	50
162	carbarsone	-0.334	4	-0.559	0.10603	0.0959	50
163	levodopa	-0.28	5	-0.503	0.1061	0.1869	60
164	tubocurarine chloride	-0.324	4	-0.559	0.10627	0.0914	50
165	methocarbamol	-0.538	3	-0.628	0.1065	0.1436	66
166	cloxacillin	-0.285	4	-0.559	0.10667	0.2121	50
167	ethambutol	-0.387	5	-0.502	0.10732	0.0843	60
168	bacampicillin	-0.219	4	-0.557	0.10798	0.0741	50
169	ginkgolide A	-0.345	4	-0.557	0.10862	0.39	75
170	articaine	0.264	3	0.626	0.10889	0.0394	66
171	imatinib	0.387	2	0.767	0.10951	0.0926	100
172	quinostatin	-0.593	2	-0.763	0.1104	0.4046	100
173	dexamethasone	0.17	8	0.401	0.1112	0.12	62
174	isoxsuprine	-0.232	5	-0.498	0.11187	0.0616	60
175	R-atenolol	0.194	4	0.551	0.11244	0.0488	75
176	amiprilose	0.29	4	0.55	0.11369	0.0845	75
177	STOCK1N-35696	0.244	2	0.759	0.11651	0.1747	50
178	STOCK1N-35874	0.313	2	0.758	0.11778	0.1801	50
179	Gly-His-Lys	0.417	3	0.618	0.11832	0.3989	66
180	SR-95531	-0.316	4	-0.549	0.11898	0.1411	50
181	sulfamethizole	-0.344	4	-0.547	0.12151	0.1299	50
182	ribostamycin	-0.257	4	-0.546	0.12165	0.0595	50
183	morantel	-0.362	5	-0.491	0.12298	0.5191	60
184	5253409	0.306	2	0.751	0.1238	0.1333	50
185	diphemanil metilsulfate	0.414	5	0.492	0.1245	0.1243	60
186	tetroquinone	-0.271	4	-0.543	0.12515	0.0994	50
187	N6-methyladenosine	-0.412	4	-0.543	0.1255	0.131	75
188	naltrexone	0.304	5	0.49	0.12586	0.2836	60
189	doxorubicin	-0.35	3	-0.612	0.12611	0.4812	66
190	hycanthone	0.206	4	0.54	0.1266	0.4352	50
191	ethionamide	0.359	3	0.61	0.12854	0.1382	66
192	sulfaphenazole	-0.24	4	-0.539	0.13076	0.1584	50
193	meprylcaine	0.392	4	0.534	0.13354	0.1027	75
194	ouabain	-0.407	4	-0.534	0.13633	0.2105	75
195	sertaconazole	-0.315	4	-0.534	0.13633	0.1604	50
196	glimepiride	-0.446	4	-0.534	0.1368	0.0686	75
197	capsaicin	0.253	4	0.53	0.13941	0.0698	75
198	3-nitropropionic acid	-0.39	4	-0.529	0.14345	0.2983	75
199	tetryzoline	-0.459	3	-0.598	0.14468	0.0719	66
200	propoxycaine	-0.284	4	-0.527	0.14548	0.0563	50
201	viomycin	0.142	4	0.524	0.14699	0.6243	75
202	tranylcypromine	-0.41	5	-0.475	0.14709	0.375	60
203	pheniramine	0.273	5	0.476	0.14765	0.1096	60
204	pinacidil	-0.413	4	-0.525	0.14802	0.1381	75
205	zaprinast	0.226	4	0.522	0.14991	0.1141	50
206	GW-8510	-0.334	4	-0.523	0.15063	0.5649	75
207	glycopyrronium bromide	0.32	5	0.473	0.15264	0.1859	60
208	cisapride	-0.263	4	-0.522	0.1529	0.1088	50
209	troglitazone	0.102	16	0.272	0.15369	0.3452	50
210	lorglumide	-0.247	5	-0.471	0.15482	0.4513	60
211	todralazine	-0.297	5	-0.471	0.15522	0.2394	60
212	primaquine	-0.367	4	-0.52	0.15538	0.1111	75
213	5255229	0.232	2	0.718	0.15828	0.1474	50
214	mefloquine	0.251	5	0.47	0.15863	0.5	60
215	iopamidol	0.127	4	0.515	0.15956	0.3648	50
216	8-azaguanine	-0.34	4	-0.517	0.16042	0.5035	50
217	apigenin	-0.445	4	-0.516	0.16074	0.5544	75
218	nifurtimox	-0.268	4	-0.516	0.16137	0.2647	50
219	nitrofural	-0.399	4	-0.515	0.16286	0.1635	75
220	betaxolol	-0.427	4	-0.515	0.16306	0.3026	75
221	chlorprothixene	0.268	4	0.511	0.16442	0.243	50
222	carcinine	-0.248	4	-0.513	0.16585	0.1497	50
223	1,4-chrysenequinone	0.334	2	0.711	0.16623	0.2826	50
224	scopolamine N-oxide	0.352	5	0.465	0.16648	0.1188	60
225	indometacin	-0.221	8	-0.373	0.1672	0.163	50
226	fenofibrate	0.349	3	0.583	0.16731	0.2038	66
227	mebendazole	-0.353	5	-0.462	0.17054	0.4078	60
228	seneciphylline	-0.263	4	-0.509	0.17114	0.1166	50
229	cicloheximide	-0.42	4	-0.508	0.17261	0.3926	75
230	acebutolol	-0.219	5	-0.458	0.17695	0.2083	60
231	flutamide	0.271	5	0.46	0.17755	0.2025	60
232	oxybenzone	0.167	4	0.503	0.17792	0.4471	50
233	tiabendazole	-0.268	4	-0.504	0.17926	0.3883	50
234	diethylcarbamazine	-0.31	4	-0.504	0.17957	0.0777	75
235	PNU-0230031	0.252	8	0.366	0.18046	0.15	50
236	demecarium bromide	0.275	4	0.501	0.18069	0.3643	50
237	flavoxate	-0.301	4	-0.503	0.18095	0.1333	50
238	cinchonidine	0.289	4	0.501	0.18158	0.1566	50
239	nicotinic acid	-0.425	4	-0.502	0.18184	0.1317	75
240	nalbuphine	0.23	5	0.457	0.1828	0.0938	60
241	oxybutynin	-0.445	4	-0.502	0.1829	0.236	75
242	mephenytoin	-0.397	4	-0.499	0.18662	0.2657	75
243	phensuximide	-0.394	4	-0.498	0.18894	0.3333	75
244	alprenolol	-0.299	4	-0.497	0.19004	0.199	50
245	mestranol	0.297	4	0.494	0.19286	0.2472	50
246	dihydroergocristine	0.18	4	0.492	0.19549	0.4506	50
247	chenodeoxycholic acid	0.189	4	0.492	0.19563	0.5495	50
248	xylometazoline	-0.413	4	-0.494	0.1964	0.3094	75
249	biotin	-0.453	3	-0.564	0.19774	0.125	66
250	eticlopride	0.197	4	0.49	0.19982	0.5722	50
251	tyloxapol	-0.367	4	-0.49	0.20209	0.5396	75
252	chlormezanone	0.229	4	0.488	0.20237	0.1916	50
253	trimipramine	0.176	4	0.484	0.21037	0.3081	50
254	indoprofen	0.123	4	0.483	0.21242	0.5247	50
255	tiaprofenic acid	0.148	4	0.482	0.21262	0.1689	50
256	santonin	-0.448	4	-0.484	0.21282	0.1852	75
257	epirizole	-0.254	5	-0.44	0.21424	0.2386	60
258	glycocholic acid	-0.361	4	-0.483	0.21618	0.2442	75
259	N-acetyl-L-leucine	-0.286	4	-0.482	0.21799	0.4975	50
260	mepyramine	-0.286	4	-0.481	0.22113	0.1726	75
261	tomatidine	-0.368	4	-0.48	0.22147	0.3193	75
262	mometasone	0.151	4	0.478	0.22171	0.441	50
263	azacitidine	-0.331	3	-0.551	0.22272	0.5	66
264	nabumetone	0.019	4	0.477	0.22318	0.2987	50
265	pyridoxine	-0.401	4	-0.479	0.22338	0.4335	75
266	lysergol	-0.264	4	-0.479	0.22459	0.2452	75
267	rofecoxib	0.089	6	0.398	0.22679	0.1606	50
268	minaprine	-0.33	5	-0.434	0.22784	0.2594	60
269	trihexyphenidyl	0.313	3	0.548	0.22899	0.6425	66
270	tetraethylenepentamine	-0.222	6	-0.397	0.23197	0.24	50
271	tetracycline	0.186	5	0.432	0.23302	0.3333	60
272	tinidazole	-0.353	6	-0.396	0.2344	0.3029	50
273	phentolamine	-0.317	7	-0.369	0.23457	0.1679	57
274	ribavirin	0.221	4	0.472	0.2346	0.4188	50
275	suxibuzone	0.326	4	0.472	0.235	0.1533	50
276	levomepromazine	0.281	4	0.471	0.23527	0.7317	50
277	saquinavir	-0.153	4	-0.473	0.23858	0.1932	50
278	trifluridine	0.289	4	0.47	0.23899	0.4526	50
279	econazole	0.383	4	0.468	0.24252	0.4923	50
280	repaglinide	-0.287	4	-0.468	0.24751	0.5882	75
281	methapyrilene	-0.317	4	-0.468	0.24803	0.2793	50
282	dextromethorphan	-0.274	4	-0.468	0.24874	0.4264	75
283	cycloserine	-0.365	4	-0.467	0.25103	0.533	50
284	mebhydrolin	0.233	4	0.462	0.25527	0.3782	50
285	verapamil	0.2	6	0.384	0.26318	0.1711	50
286	terfenadine	0.222	3	0.531	0.26402	0.6995	66
287	retrorsine	-0.358	4	-0.46	0.26617	0.2663	50
288	metacycline	-0.294	4	-0.46	0.26671	0.5285	50
289	rolitetracycline	-0.282	4	-0.46	0.26671	0.4525	50
290	(-)-isoprenaline	-0.189	4	-0.46	0.26742	0.1714	50
291	phenindione	-0.238	4	-0.459	0.2679	0.4	50
292	kinetin	-0.248	4	-0.458	0.26987	0.1824	50
293	phenacetin	-0.305	4	-0.458	0.26987	0.2527	50
294	naringin	-0.358	4	-0.458	0.27013	0.3835	50
295	5279552	-0.211	2	-0.63	0.27617	0.3095	50
296	alfuzosin	0.091	5	0.413	0.27626	0.2031	60
297	benzthiazide	-0.318	4	-0.455	0.27785	0.352	50
298	fluticasone	0.169	4	0.452	0.27904	0.4	50
299	MS-275	0.259	2	0.625	0.28148	0.7186	50
300	isradipine	0.199	4	0.451	0.28286	0.2381	50
301	procarbazine	0.33	3	0.521	0.28481	0.2819	66
302	tacrolimus	0.312	3	0.521	0.28593	0.5605	66
303	adipiodone	-0.262	4	-0.451	0.28841	0.2402	50
304	zoxazolamine	-0.246	4	-0.449	0.29169	0.5101	50
305	clofilium tosylate	0.335	3	0.517	0.29325	0.2809	66
306	tracazolate	-0.364	4	-0.449	0.29356	0.3834	50
307	alfadolone	-0.239	3	-0.516	0.29401	0.2606	66
308	oxytetracycline	-0.343	3	-0.516	0.29475	0.2994	66
309	cortisone	-0.374	3	-0.516	0.29487	0.445	66
310	clomipramine	-0.384	4	-0.448	0.29515	0.5191	50
311	chloropyramine	0.341	4	0.446	0.29543	0.325	50
312	nafcillin	0.332	4	0.445	0.2969	0.3926	50
313	oleandomycin	-0.272	5	-0.403	0.29933	0.375	60
314	thioguanosine	-0.327	4	-0.446	0.29937	0.6268	50
315	5182598	0.353	2	0.613	0.30011	0.4641	50
316	Prestwick-967	-0.192	4	-0.445	0.30359	0.3242	50
317	chlorphenesin	-0.268	4	-0.445	0.30359	0.4757	50
318	Prestwick-860	-0.315	4	-0.444	0.30623	0.6296	50
319	famprofazone	-0.154	6	-0.369	0.30686	0.523	50
320	boldine	0.131	4	0.441	0.3078	0.2837	50
321	neostigmine bromide	-0.136	4	-0.443	0.30967	0.3333	50
322	suprofen	-0.228	4	-0.442	0.31103	0.372	50
323	atovaquone	-0.189	3	-0.507	0.31266	0.4487	66
324	clorsulon	0.204	4	0.439	0.31266	0.6257	50
325	buflomedil	-0.311	4	-0.441	0.31359	0.4863	50
326	oxolinic acid	-0.242	5	-0.397	0.31533	0.4011	60
327	Prestwick-864	-0.31	4	-0.44	0.31564	0.2649	50
328	piretanide	0.304	4	0.438	0.31695	0.4318	50
329	cefoxitin	-0.308	4	-0.439	0.3194	0.2874	50
330	rottlerin	0.194	3	0.504	0.32133	0.7047	66
331	alverine	-0.277	4	-0.438	0.3228	0.245	50
332	oxaprozin	0.218	6	0.362	0.32392	0.4	50
333	guanadrel	-0.302	5	-0.394	0.3245	0.558	60
334	piperacetazine	0.35	4	0.435	0.32632	0.4229	50
335	proguanil	0.175	3	0.502	0.32708	0.3616	66
336	syrosingopine	0.278	4	0.433	0.32985	0.6419	50
337	CP-319743	-0.276	4	-0.435	0.33022	0.1682	50
338	pargyline	-0.343	4	-0.435	0.33022	0.5784	50
339	fluspirilene	0.105	4	0.433	0.33213	0.5377	50
340	ipratropium bromide	-0.424	3	-0.499	0.33299	0.6169	66
341	AH-6809	0.171	2	0.593	0.33307	0.2857	50
342	mifepristone	-0.16	4	-0.433	0.33621	0.3608	50
343	PHA-00846566E	-0.371	3	-0.496	0.33867	0.3239	66
344	Prestwick-981	0.125	3	0.497	0.33871	0.2751	66
345	0198306-0000	-0.256	4	-0.431	0.34025	0.4602	50
346	amrinone	-0.275	4	-0.431	0.34208	0.4489	50
347	pivampicillin	-0.332	4	-0.431	0.34208	0.4385	50
348	fipexide	0.369	3	0.494	0.34547	0.313	66
349	promazine	0.066	6	0.354	0.34705	0.4882	50
350	methacholine chloride	-0.369	3	-0.493	0.34785	0.5864	66
351	ellipticine	-0.193	4	-0.428	0.34821	0.5649	50
352	hydroxyachillin	-0.167	4	-0.428	0.3497	0.2156	50
353	rotenone	0.261	4	0.425	0.3525	0.4854	50
354	roxithromycin	-0.251	4	-0.427	0.35312	0.5944	50
355	dehydrocholic acid	-0.326	5	-0.384	0.35436	0.3098	60
356	terazosin	-0.138	4	-0.426	0.35604	0.5597	50
357	carbachol	-0.268	4	-0.426	0.35658	0.5087	50
358	beclometasone	-0.343	3	-0.489	0.35678	0.1859	66
359	letrozole	-0.17	4	-0.425	0.35839	0.2431	50
360	15(S)-15-methylprostaglandin E2	-0.201	4	-0.425	0.35931	0.2593	50
361	ganciclovir	-0.327	4	-0.425	0.35988	0.3333	50
362	zalcitabine	-0.256	4	-0.424	0.36086	0.2566	50
363	alimemazine	0.167	4	0.422	0.36144	0.4485	50
364	hydrocotarnine	0.292	4	0.422	0.36144	0.4769	50
365	ramifenazone	-0.164	4	-0.424	0.36205	0.293	50
366	papaverine	-0.313	4	-0.422	0.36697	0.4151	50
367	carbinoxamine	-0.364	4	-0.421	0.36949	0.3509	50
368	10-methoxyharmalan	0.147	4	0.418	0.37176	0.3526	50
369	N-acetyl-L-aspartic acid	-0.232	4	-0.42	0.37252	0.2303	50
370	nomegestrol	-0.164	3	-0.482	0.37597	0.5	66
371	piracetam	-0.296	4	-0.418	0.37713	0.3293	50
372	nitrofurantoin	0.003	5	0.377	0.37747	0.4	60
373	gabexate	-0.153	4	-0.417	0.37998	0.5649	50
374	fasudil	0.256	2	0.562	0.38443	0.2148	50
375	berberine	-0.271	4	-0.416	0.38513	0.5291	50
376	diloxanide	-0.221	4	-0.415	0.3874	0.55	50
377	xamoterol	0.083	3	0.477	0.38891	0.506	66
378	budesonide	-0.178	4	-0.414	0.38919	0.492	50
379	loracarbef	-0.077	4	-0.414	0.39006	0.4764	50
380	tonzonium bromide	0.115	4	0.412	0.39151	0.6378	50
381	betamethasone	0.175	3	0.473	0.39708	0.2781	66
382	trioxysalen	-0.163	4	-0.412	0.39778	0.7564	50
383	gemfibrozil	-0.384	5	-0.37	0.39872	0.5	60
384	pramocaine	0.175	5	0.37	0.4001	0.3333	60
385	guanabenz	0.262	5	0.369	0.40198	0.7473	60
386	ceforanide	0.054	4	0.408	0.4043	0.6207	50
387	azlocillin	0.123	4	0.407	0.40554	0.3333	50
388	harmalol	-0.362	3	-0.469	0.4084	0.5376	66
389	erythromycin	-0.266	5	-0.367	0.40919	0.3855	60
390	cefoperazone	0.156	3	0.466	0.41471	0.5196	66
391	metoprolol	-0.207	4	-0.405	0.41807	0.5038	50
392	terbutaline	-0.16	4	-0.404	0.42159	0.277	50
393	etynodiol	0.277	4	0.402	0.42418	0.5776	50
394	NU-1025	-0.328	2	-0.539	0.42479	0.4247	50
395	deptropine	-0.314	4	-0.403	0.42499	0.5896	50
396	IC-86621	-0.295	4	-0.402	0.4283	0.5235	50
397	metitepine	0.17	4	0.399	0.43158	0.6447	50
398	PHA-00745360	0.171	8	0.288	0.43832	0.7869	50
399	cyclopenthiazide	-0.219	4	-0.398	0.43896	0.4487	50
400	levocabastine	-0.145	4	-0.396	0.44879	0.4684	50
401	cinnarizine	0.165	4	0.394	0.45022	0.3942	50
402	TTNPB	0.209	2	0.524	0.45179	0.6335	50
403	corticosterone	0.183	4	0.393	0.45249	0.5928	50
404	clebopride	-0.279	4	-0.394	0.45412	0.4671	50
405	azaperone	-0.004	4	0.392	0.45499	0.4056	50
406	hydralazine	-0.221	6	-0.324	0.45562	0.4709	50
407	cyclic adenosine monophosphate	0.291	4	0.391	0.45774	0.6329	50
408	streptomycin	0.175	4	0.391	0.45887	0.6054	50
409	flecainide	0.14	6	0.322	0.46097	0.4195	50
410	isoflupredone	0.278	3	0.448	0.46356	0.8646	66
411	dinoprost	0.159	4	0.388	0.46617	0.6118	50
412	acetazolamide	-0.188	4	-0.39	0.46707	0.4586	50
413	W-13	0.123	2	0.516	0.46781	0.6258	50
414	trapidil	0.122	3	0.445	0.47001	0.5933	66
415	phenazopyridine	-0.187	4	-0.388	0.4724	0.5506	50
416	pimethixene	-0.357	3	-0.445	0.4727	0.4815	66
417	praziquantel	-0.197	4	-0.387	0.47628	0.475	50
418	sulfanilamide	-0.204	4	-0.386	0.47859	0.4	50
419	estropipate	-0.135	4	-0.386	0.48075	0.4897	50
420	diflunisal	-0.386	5	-0.347	0.48081	0.4654	60
421	camptothecin	-0.392	3	-0.441	0.48335	0.8182	66
422	netilmicin	-0.044	4	0.383	0.48515	0.5786	50
423	riboflavin	-0.091	4	-0.384	0.48688	0.7382	50
424	selegiline	-0.329	4	-0.384	0.48718	0.4713	50
425	enoxacin	0.189	4	0.382	0.48726	0.44	50
426	desoxycortone	0.132	4	0.381	0.49046	0.3273	50
427	spiradoline	-0.005	4	0.381	0.491	0.4143	50
428	kanamycin	0.223	4	0.38	0.49277	0.4676	50
429	meglumine	-0.267	4	-0.382	0.49347	0.4026	50
430	methazolamide	-0.156	4	-0.381	0.49394	0.6553	50
431	mimosine	-0.14	3	-0.436	0.49547	0.5436	66
432	metoclopramide	-0.248	6	-0.314	0.49801	0.3793	50
433	chlortalidone	-0.127	4	-0.379	0.50313	0.7041	50
434	scopoletin	-0.136	2	-0.499	0.50421	0.6875	50
435	butoconazole	-0.305	4	-0.378	0.50461	0.5115	50
436	trichlormethiazide	0.073	4	0.376	0.50876	0.4375	50
437	Trolox C	-0.287	4	-0.377	0.51069	0.4709	50
438	copper sulfate	0.136	4	0.374	0.51405	0.5284	50
439	aconitine	-0.069	4	-0.375	0.51487	0.4465	50
440	profenamine	0.149	4	0.374	0.51543	0.4837	50
441	fenbendazole	-0.138	4	-0.374	0.51972	0.438	50
442	lobeline	-0.046	4	0.372	0.52183	0.3162	50
443	spaglumic acid	-0.41	2	-0.494	0.52312	0.6237	50
444	cyproheptadine	-0.057	5	-0.336	0.52362	0.4762	60
445	gliquidone	-0.205	4	-0.372	0.52535	0.5	50
446	doxycycline	-0.31	5	-0.334	0.52929	0.548	60
447	eucatropine	-0.197	6	-0.307	0.52958	0.8958	50
448	theobromine	0.087	4	0.369	0.53084	0.3931	50
449	Prestwick-664	-0.242	6	-0.306	0.53309	0.6821	50
450	hexestrol	-0.127	4	-0.37	0.5349	0.7153	50
451	sulfadiazine	-0.146	5	-0.332	0.53694	0.579	60
452	furosemide	0.129	4	0.367	0.53783	0.7225	50
453	imipramine	-0.038	4	0.367	0.53844	0.5314	50
454	picrotoxinin	-0.305	4	-0.368	0.54103	0.5635	50
455	ethotoin	-0.204	6	-0.303	0.54215	0.7958	50
456	chloramphenicol	0.004	4	0.366	0.5424	0.5972	50
457	protriptyline	0.139	4	0.365	0.54449	0.7318	50
458	arcaine	0.079	4	0.365	0.54578	0.5845	50
459	butirosin	0.042	4	0.365	0.54636	0.4406	50
460	esculin	0.155	4	0.364	0.55171	0.405	50
461	ozagrel	0.267	4	0.364	0.55171	0.446	50
462	sisomicin	-0.315	4	-0.364	0.5535	0.5065	50
463	phenylpropanolamine	0.271	4	0.363	0.55384	0.4595	50
464	levothyroxine sodium	0.136	4	0.363	0.55434	0.5238	50
465	dexpropranolol	-0.188	3	-0.415	0.55464	0.6327	66
466	tolmetin	0.16	4	0.363	0.55482	0.4662	50
467	hydroquinine	-0.085	4	-0.364	0.55631	0.6809	50
468	remoxipride	-0.155	4	-0.364	0.55684	0.7598	50
469	dihydroergotamine	-0.179	5	-0.326	0.56033	0.4672	60
470	Prestwick-857	-0.294	4	-0.361	0.5646	0.7198	50
471	bromperidol	-0.352	3	-0.409	0.56933	0.6265	66
472	aminophylline	-0.004	4	0.358	0.56948	0.4839	50
473	suramin sodium	-0.2	4	-0.359	0.57127	0.6265	50
474	zuclopenthixol	0.183	4	0.357	0.5729	0.5465	50
475	perphenazine	-0.297	5	-0.323	0.57321	0.661	60
476	clonidine	-0.02	4	0.356	0.57634	0.5819	50
477	fluorocurarine	-0.291	4	-0.358	0.57654	0.6126	50
478	disopyramide	-0.124	4	-0.357	0.57771	0.6627	50
479	enilconazole	-0.276	4	-0.357	0.57863	0.5776	50
480	domperidone	0.023	4	0.354	0.58436	0.47	50
481	valinomycin	0.216	4	0.354	0.58436	0.8023	50
482	cyclopentolate	-0.253	4	-0.355	0.58461	0.5875	50
483	chlorcyclizine	-0.075	6	-0.293	0.58667	0.5268	50
484	deferoxamine	-0.21	8	-0.256	0.58821	0.8098	50
485	Prestwick-682	-0.221	4	-0.354	0.58851	0.5734	50
486	pimozide	0.261	4	0.353	0.58907	0.7889	50
487	bupivacaine	0.281	4	0.352	0.59223	0.54	50
488	fusaric acid	-0.269	4	-0.353	0.5939	0.7213	50
489	corbadrine	-0.312	4	-0.352	0.59573	0.6584	50
490	isoxicam	-0.175	5	-0.316	0.59894	0.8041	60
491	diclofenamide	0.109	4	0.35	0.59981	0.5874	50
492	metergoline	0.102	4	0.349	0.60252	0.7817	50
493	loxapine	0.222	4	0.348	0.60524	0.6436	50
494	florfenicol	0.006	4	-0.349	0.60622	0.6101	50
495	chlorzoxazone	-0.268	4	-0.348	0.60849	0.8392	50
496	streptozocin	0.107	4	0.347	0.61012	0.8512	50
497	lidocaine	-0.139	5	-0.314	0.61025	0.5593	60
498	perhexiline	-0.184	4	-0.348	0.6105	0.7227	50
499	etifenin	0.265	4	0.347	0.61083	0.6232	50
500	CAY-10397	-0.266	3	-0.392	0.61772	0.6354	66
501	altizide	-0.262	4	-0.345	0.62203	0.634	50
502	flufenamic acid	-0.196	6	-0.285	0.62338	0.8057	50
503	Prestwick-1103	-0.205	4	-0.344	0.62494	0.8013	50
504	etamivan	-0.254	4	-0.343	0.62866	0.71	50
505	ketorolac	-0.065	4	-0.343	0.62866	0.7268	50
506	latamoxef	-0.356	3	-0.387	0.63106	0.7299	66
507	podophyllotoxin	-0.03	4	0.339	0.63616	0.8857	50
508	vinblastine	-0.232	3	-0.385	0.63701	0.771	66
509	(+/-)-catechin	0.109	4	0.338	0.63888	0.6539	50
510	vinpocetine	-0.089	4	-0.339	0.64153	0.7513	50
511	pancuronium bromide	0.115	4	0.337	0.64471	0.7724	50
512	tremorine	-0.292	4	-0.337	0.64865	0.7352	50
513	methyldopate	-0.319	4	-0.336	0.65235	0.8102	50
514	nialamide	-0.146	4	-0.335	0.65335	0.7662	50
515	hesperidin	0.002	4	0.334	0.65348	0.5402	50
516	molsidomine	0.073	4	0.334	0.65414	0.6561	50
517	amantadine	-0.161	4	-0.335	0.65502	0.7712	50
518	dorzolamide	-0.189	4	-0.334	0.65953	0.6027	50
519	gibberellic acid	0.079	4	0.332	0.66279	0.584	50
520	gentamicin	0.113	4	0.329	0.67029	0.8438	50
521	enalapril	0.156	4	0.328	0.67312	0.5734	50
522	colecalciferol	-0.29	4	-0.33	0.67326	0.6087	50
523	mepacrine	-0.263	2	-0.452	0.67444	0.625	50
524	triprolidine	-0.16	4	-0.328	0.67935	0.6981	50
525	Prestwick-1100	-0.186	4	-0.326	0.68448	0.6957	50
526	CP-863187	-0.166	4	-0.325	0.68905	0.7882	50
527	2-aminobenzenesulfonamide	0.148	4	0.323	0.69259	0.881	50
528	dioxybenzone	-0.319	4	-0.324	0.69277	0.7581	50
529	aceclofenac	-0.127	4	-0.323	0.69425	0.747	50
530	epiandrosterone	-0.232	4	-0.323	0.69687	0.8284	50
531	prenylamine	0.134	4	0.319	0.70477	0.8818	50
532	mebeverine	0.07	4	0.314	0.72088	0.7379	50
533	5707885	-0.197	4	-0.313	0.72767	0.8235	50
534	PHA-00816795	-0.217	2	-0.433	0.73132	0.7092	50
535	metrizamide	0.098	4	0.311	0.73133	0.8767	50
536	benfluorex	-0.261	4	-0.312	0.73252	0.6429	50
537	velnacrine	-0.314	4	-0.312	0.73252	0.6923	50
538	triflupromazine	-0.291	4	-0.312	0.7329	0.7586	50
539	proadifen	-0.074	4	0.31	0.73363	0.8782	50
540	oxamniquine	-0.35	4	-0.31	0.73644	0.7355	50
541	CP-944629	-0.22	4	-0.309	0.74097	0.8242	50
542	tetramisole	-0.172	4	-0.307	0.74638	0.7386	50
543	alexidine	0.001	4	0.304	0.75406	0.8923	50
544	sotalol	0.04	4	0.302	0.7592	0.6696	50
545	mexiletine	-0.252	6	-0.251	0.76384	0.7235	50
546	delsoline	-0.303	4	-0.301	0.76536	0.8305	50
547	harmol	0.208	4	0.3	0.76652	0.7907	50
548	blebbistatin	-0.318	2	-0.417	0.77792	0.8987	50
549	procainamide	-0.183	4	-0.297	0.77827	0.829	50
550	amoxicillin	-0.261	4	-0.296	0.78058	0.9	50
551	urapidil	0.135	4	0.295	0.78152	0.8451	50
552	hecogenin	-0.16	4	-0.295	0.78354	0.8177	50
553	flucloxacillin	0.052	4	0.294	0.78456	0.7792	50
554	flucytosine	0.07	4	0.292	0.78929	0.8129	50
555	clorgiline	-0.156	4	-0.292	0.79228	0.784	50
556	adenosine phosphate	-0.157	4	-0.292	0.79367	0.7947	50
557	chlorambucil	-0.29	4	-0.29	0.80129	0.8117	50
558	bambuterol	-0.165	4	-0.289	0.8033	0.8509	50
559	tiletamine	0.061	4	0.287	0.80726	0.8677	50
560	methylergometrine	-0.123	4	-0.287	0.81052	0.8869	50
561	sulfamonomethoxine	-0.064	4	-0.287	0.81052	0.894	50
562	scopolamine	-0.156	4	-0.286	0.81307	0.7959	50
563	chlorphenamine	0.17	4	0.284	0.81633	0.784	50
564	alclometasone	0.167	4	0.279	0.82974	0.7975	50
565	pregnenolone	-0.119	4	-0.279	0.83063	0.8662	50
566	tetrandrine	0.087	4	0.278	0.83375	0.9216	50
567	dimethadione	0.088	4	0.272	0.84987	0.7632	50
568	BCB000040	-0.279	4	-0.272	0.85327	0.8248	50
569	proxymetacaine	-0.097	4	-0.272	0.85327	0.8503	50
570	brompheniramine	-0.13	4	-0.269	0.85997	0.7887	50
571	denatonium benzoate	-0.243	4	-0.269	0.85997	0.943	50
572	norethisterone	-0.273	4	-0.268	0.86441	0.9024	50
573	paroxetine	-0.1	4	-0.267	0.86499	0.8693	50
574	bemegride	-0.317	4	-0.267	0.86594	0.8594	50
575	cromoglicic acid	0.023	2	0.379	0.86723	0.855	50
576	oxedrine	0.038	4	0.265	0.86815	0.8962	50
577	stachydrine	-0.164	4	-0.265	0.87024	0.7826	50
578	proxyphylline	-0.121	4	-0.26	0.88339	0.9257	50
579	cefapirin	-0.157	4	-0.259	0.88669	0.9231	50
580	pseudopelletierine	-0.177	4	-0.258	0.88836	0.9261	50
581	acetohexamide	-0.27	4	-0.257	0.8916	0.8794	50
582	convolamine	-0.093	4	-0.253	0.90083	0.8919	50
583	harpagoside	-0.137	4	-0.25	0.90752	0.949	50
584	ioversol	-0.124	4	-0.248	0.91293	0.9242	50
585	levcycloserine	-0.159	4	-0.245	0.9214	0.9536	50
586	lobelanidine	-0.21	4	-0.238	0.93947	0.9448	50
587	Y-27632	-0.211	2	-0.306	0.97427	0.9891	50
588	MK-886	-0.227	2	-0.306	0.97455	0.9735	50
589	4,5-dianilinophthalimide	-0.055	2	0.269	0.99718	1	50
590	cantharidin	-0.812	1	-0.993	---	---	100
591	N-phenylanthranilic acid	-0.748	1	-0.975	---	---	100
592	decitabine	0.683	1	0.974	---	---	100
593	tomelukast	0.664	1	0.967	---	---	100
594	HC toxin	0.615	1	0.945	---	---	100
595	BW-B70C	0.561	1	0.909	---	---	100
596	5151277	0.52	1	0.878	---	---	100
597	MG-132	0.504	1	0.863	---	---	100
598	5286656	-0.558	1	-0.846	---	---	100
599	1,5-isoquinolinediol	-0.552	1	-0.84	---	---	100
600	12,13-EODE	0.448	1	0.818	---	---	100
601	topiramate	0.432	1	0.809	---	---	100
602	fisetin	0.418	1	0.801	---	---	100
603	DL-PPMP	0.414	1	0.798	---	---	100
604	tyrphostin AG-825	-0.504	1	-0.793	---	---	100
605	5186223	-0.494	1	-0.784	---	---	100
606	5186324	-0.486	1	-0.777	---	---	100
607	sulindac sulfide	0.344	1	0.774	---	---	100
608	5140203	0.34	1	0.773	---	---	100
609	phenanthridinone	0.329	1	0.771	---	---	100
610	demecolcine	0.299	1	0.768	---	---	100
611	celastrol	0	1	0.764	---	---	0
612	puromycin	0.216	4	0.762	---	---	25
613	exemestane	-0.425	1	-0.74	---	---	100
614	mycophenolic acid	0.205	3	0.726	---	---	33
615	U0125	-0.372	1	-0.723	---	---	100
616	gefitinib	-0.371	1	-0.722	---	---	100
617	dexverapamil	-0.358	1	-0.72	---	---	100
618	PF-00539745-00	0.224	3	0.693	---	---	33
619	rifabutin	0.192	3	0.688	---	---	33
620	calmidazolium	0	2	0.686	---	---	0
621	lidoflazine	0.173	3	0.682	---	---	33
622	5109870	0	1	0.681	---	---	0
623	5114445	0	1	-0.68	---	---	0
624	nifenazone	0.223	5	0.669	---	---	40
625	aminoglutethimide	-0.196	3	-0.665	---	---	33
626	metaraminol	-0.146	4	-0.659	---	---	25
627	harmaline	-0.153	4	-0.659	---	---	25
628	5162773	0	1	-0.657	---	---	0
629	naftopidil	-0.208	3	-0.652	---	---	33
630	proscillaridin	0	3	-0.643	---	---	0
631	ikarugamycin	0.128	3	0.64	---	---	33
632	reserpine	-0.188	3	-0.64	---	---	33
633	PHA-00665752	0	1	0.64	---	---	0
634	moxonidine	-0.174	3	-0.637	---	---	33
635	etacrynic acid	0.189	3	0.636	---	---	33
636	amphotericin B	0.164	4	0.632	---	---	25
637	scriptaid	0	3	0.629	---	---	0
638	fusidic acid	0.103	4	0.622	---	---	25
639	ifosfamide	0.18	3	0.617	---	---	33
640	arecoline	0	4	0.615	---	---	0
641	depudecin	0	2	0.614	---	---	0
642	5213008	0	1	-0.613	---	---	0
643	vigabatrin	0.267	3	0.611	---	---	33
644	anabasine	-0.182	3	-0.607	---	---	33
645	piperlongumine	0	2	0.603	---	---	0
646	cefsulodin	-0.13	4	-0.601	---	---	25
647	bisoprolol	0.127	4	0.596	---	---	25
648	theophylline	-0.17	4	-0.595	---	---	25
649	nystatin	0.187	3	0.593	---	---	33
650	ebselen	0.163	3	0.59	---	---	33
651	S-propranolol	0.148	4	0.59	---	---	25
652	5194442	0.143	4	0.589	---	---	25
653	difenidol	-0.13	3	-0.587	---	---	33
654	tobramycin	-0.191	4	-0.586	---	---	25
655	quinethazone	-0.178	4	-0.585	---	---	25
656	7-aminocephalosporanic acid	-0.117	4	-0.585	---	---	25
657	benzocaine	0.124	4	0.582	---	---	25
658	pararosaniline	0	1	-0.581	---	---	0
659	5152487	0	1	0.58	---	---	0
660	Prestwick-1080	-0.142	4	-0.579	---	---	25
661	PF-00875133-00	-0.178	3	-0.578	---	---	33
662	ionomycin	-0.168	3	-0.577	---	---	33
663	tioguanine	0	1	0.577	---	---	0
664	chrysin	-0.2	3	-0.574	---	---	33
665	noretynodrel	0.111	4	0.573	---	---	25
666	oligomycin	0	1	0.57	---	---	0
667	butein	0	2	0.57	---	---	0
668	corynanthine	0	3	-0.569	---	---	0
669	2,6-dimethylpiperidine	-0.27	5	-0.568	---	---	40
670	thiamine	-0.223	3	-0.567	---	---	33
671	thioproperazine	0.108	5	0.567	---	---	20
672	sulconazole	-0.171	4	-0.564	---	---	25
673	tropicamide	-0.1	6	-0.564	---	---	16
674	5666823	0	1	-0.563	---	---	0
675	dipivefrine	-0.12	4	-0.562	---	---	25
676	mitoxantrone	-0.195	3	-0.56	---	---	33
677	3-aminobenzamide	0	1	0.559	---	---	0
678	dimethyloxalylglycine	0	1	0.557	---	---	0
679	milrinone	-0.274	3	-0.556	---	---	33
680	fludroxycortide	-0.11	5	-0.556	---	---	20
681	laudanosine	-0.171	4	-0.555	---	---	25
682	fendiline	0.242	3	0.553	---	---	33
683	SR-95639A	0.136	4	0.547	---	---	25
684	15-delta prostaglandin J2	0.23	15	0.546	---	---	33
685	brinzolamide	0.104	4	0.545	---	---	25
686	citalopram	0	4	-0.545	---	---	0
687	cytochalasin B	0	1	0.543	---	---	0
688	AR-A014418	0	3	-0.542	---	---	0
689	piromidic acid	-0.167	4	-0.541	---	---	25
690	dopamine	0	1	-0.539	---	---	0
691	diperodon	0.209	3	0.539	---	---	33
692	5149715	0	1	-0.536	---	---	0
693	ceftazidime	0	3	0.535	---	---	0
694	ticarcillin	0	3	-0.535	---	---	0
695	furaltadone	-0.09	6	-0.534	---	---	16
696	ajmaline	0.227	3	0.534	---	---	33
697	isocarboxazid	-0.221	5	-0.533	---	---	40
698	(-)-catechin	0	1	-0.532	---	---	0
699	nadide	-0.129	4	-0.531	---	---	25
700	dilazep	-0.22	5	-0.531	---	---	40
701	loperamide	0.187	6	0.531	---	---	33
702	HNMPA-(AM)3	0	1	0.531	---	---	0
703	naphazoline	0.128	5	0.528	---	---	20
704	sulfamerazine	-0.204	5	-0.526	---	---	40
705	ciprofibrate	-0.131	4	-0.525	---	---	25
706	phenyl biguanide	0	1	0.525	---	---	0
707	skimmianine	-0.139	4	-0.524	---	---	25
708	splitomicin	0	1	0.521	---	---	0
709	oxamic acid	0	1	0.521	---	---	0
710	helveticoside	-0.171	6	-0.52	---	---	33
711	halofantrine	0.211	3	0.519	---	---	33
712	niflumic acid	0.135	4	0.519	---	---	25
713	iodixanol	0.161	3	0.518	---	---	33
714	2-deoxy-D-glucose	0	1	-0.517	---	---	0
715	hydroflumethiazide	-0.245	5	-0.512	---	---	40
716	tyrphostin AG-1478	0	1	0.51	---	---	0
717	felbinac	0.12	4	0.509	---	---	25
718	azapropazone	0	3	0.508	---	---	0
719	oxantel	0.144	4	0.508	---	---	25
720	tetrahydroalstonine	-0.194	4	-0.506	---	---	25
721	ambroxol	0	4	0.505	---	---	0
722	valdecoxib	0	3	-0.504	---	---	0
723	C-75	0.155	4	0.502	---	---	25
724	BCB000039	0.142	3	0.502	---	---	33
725	racecadotril	0.149	4	0.498	---	---	25
726	salsolidin	0	4	-0.498	---	---	0
727	meclozine	-0.145	5	-0.498	---	---	20
728	minoxidil	0.234	5	0.497	---	---	40
729	tetracaine	-0.261	3	-0.496	---	---	33
730	dexibuprofen	0	4	0.496	---	---	0
731	betulinic acid	0.108	4	0.494	---	---	25
732	trifluoperazine	0.23	16	0.494	---	---	43
733	0173570-0000	0.106	6	0.493	---	---	33
734	arachidonic acid	0.115	3	0.492	---	---	33
735	LM-1685	-0.17	3	-0.49	---	---	33
736	quinidine	0	3	0.488	---	---	0
737	dapsone	0.194	5	0.487	---	---	40
738	Prestwick-1082	0.153	3	0.486	---	---	33
739	sulfathiazole	-0.113	5	-0.485	---	---	20
740	PF-01378883-00	-0.164	4	-0.484	---	---	25
741	Prestwick-685	-0.101	5	-0.484	---	---	40
742	chloroquine	-0.114	4	-0.48	---	---	25
743	diazoxide	0.215	5	0.479	---	---	40
744	chloropyrazine	-0.138	4	-0.479	---	---	25
745	labetalol	0	4	0.478	---	---	0
746	docosahexaenoic acid ethyl ester	0	2	-0.476	---	---	0
747	aminocaproic acid	0.196	3	0.476	---	---	33
748	SC-560	0.184	3	0.476	---	---	33
749	midodrine	0.21	5	0.475	---	---	40
750	5252917	0	2	0.474	---	---	0
751	cefixime	-0.124	4	-0.473	---	---	25
752	clofibrate	0	2	0.473	---	---	0
753	cyclobenzaprine	0.112	4	0.471	---	---	25
754	flumequine	-0.187	4	-0.47	---	---	25
755	pentoxifylline	-0.097	5	-0.47	---	---	20
756	dicloxacillin	0.001	4	0.469	---	---	25
757	PNU-0293363	0	3	0.469	---	---	0
758	exisulind	0	2	-0.469	---	---	0
759	clotrimazole	0.222	5	0.466	---	---	40
760	tolazoline	-0.091	5	-0.465	---	---	20
761	H-89	0	3	-0.464	---	---	0
762	guanethidine	-0.207	3	-0.464	---	---	33
763	methanthelinium bromide	0.125	4	0.464	---	---	25
764	colistin	0.16	4	0.463	---	---	25
765	quinpirole	-0.181	4	-0.462	---	---	25
766	vorinostat	0.106	12	0.461	---	---	25
767	triamcinolone	0.089	5	0.46	---	---	20
768	phenazone	-0.185	3	-0.46	---	---	33
769	amitriptyline	0.182	6	0.459	---	---	33
770	nimodipine	0	4	0.458	---	---	0
771	idoxuridine	0.201	5	0.458	---	---	40
772	rifampicin	0.218	4	0.457	---	---	25
773	benfotiamine	-0.265	5	-0.456	---	---	40
774	isometheptene	0.148	4	0.455	---	---	25
775	sulfaguanidine	-0.088	5	-0.454	---	---	20
776	diphenhydramine	0.142	5	0.453	---	---	40
777	clofazimine	0.25	5	0.453	---	---	40
778	heptaminol	0.181	5	0.452	---	---	40
779	cefotaxime	0.119	5	0.451	---	---	20
780	AG-012559	0.175	3	0.45	---	---	33
781	5248896	0	2	0.449	---	---	0
782	noscapine	-0.129	4	-0.449	---	---	25
783	Prestwick-1083	-0.218	3	-0.448	---	---	33
784	cefamandole	0.112	4	0.445	---	---	25
785	fursultiamine	-0.192	4	-0.444	---	---	25
786	serotonin	-0.045	5	0.443	---	---	20
787	oxprenolol	0	4	-0.442	---	---	0
788	SC-19220	0	4	0.439	---	---	0
789	pepstatin	0.003	4	0.438	---	---	25
790	dicycloverine	0.095	5	0.437	---	---	20
791	cinchocaine	-0.134	5	-0.436	---	---	20
792	dyclonine	0.191	4	0.436	---	---	25
793	irinotecan	-0.134	3	-0.436	---	---	33
794	verteporfin	-0.187	3	-0.435	---	---	33
795	risperidone	-0.174	3	-0.433	---	---	33
796	SB-202190	-0.215	5	-0.433	---	---	40
797	levamisole	0	4	0.43	---	---	0
798	dinoprostone	-0.155	4	-0.43	---	---	25
799	myosmine	0.16	6	0.43	---	---	33
800	piperine	0	4	-0.429	---	---	0
801	colforsin	-0.234	5	-0.426	---	---	40
802	thioperamide	0.196	5	0.426	---	---	40
803	alfaxalone	0	3	0.425	---	---	0
804	betulin	-0.063	3	0.425	---	---	33
805	cefadroxil	-0.13	4	-0.425	---	---	25
806	alsterpaullone	-0.17	3	-0.425	---	---	33
807	dienestrol	0	3	0.424	---	---	0
808	trimethobenzamide	0	5	0.424	---	---	0
809	diphenylpyraline	0.187	6	0.424	---	---	33
810	lycorine	-0.123	5	-0.423	---	---	20
811	antazoline	-0.141	4	-0.422	---	---	25
812	BCB000038	-0.114	4	-0.421	---	---	25
813	thalidomide	-0.193	7	-0.42	---	---	28
814	bezafibrate	-0.155	4	-0.42	---	---	25
815	H-7	-0.097	4	-0.42	---	---	25
816	trichostatin A	0.199	182	0.418	---	---	43
817	trimethadione	0	4	0.418	---	---	0
818	tenoxicam	-0.043	4	0.417	---	---	25
819	0175029-0000	0	6	-0.417	---	---	0
820	sulfadimethoxine	0.26	5	0.417	---	---	40
821	tiapride	-0.235	5	-0.417	---	---	40
822	nipecotic acid	-0.133	4	-0.416	---	---	25
823	acemetacin	0.124	4	0.416	---	---	25
824	imipenem	-0.115	4	-0.415	---	---	25
825	desipramine	0	4	-0.415	---	---	0
826	canavanine	-0.141	3	-0.413	---	---	33
827	picotamide	0.057	5	0.413	---	---	20
828	flupentixol	-0.18	4	-0.412	---	---	25
829	ketanserin	-0.178	4	-0.41	---	---	25
830	staurosporine	0	4	-0.409	---	---	0
831	cyanocobalamin	0.016	4	-0.409	---	---	25
832	bepridil	0.028	4	0.409	---	---	25
833	ketoconazole	0	4	-0.409	---	---	0
834	iproniazid	0	5	-0.408	---	---	0
835	flurbiprofen	0.121	5	0.408	---	---	20
836	bephenium hydroxynaphthoate	-0.176	5	-0.408	---	---	40
837	pilocarpine	-0.03	4	-0.407	---	---	25
838	securinine	0.099	4	0.407	---	---	25
839	spectinomycin	-0.154	4	-0.406	---	---	25
840	practolol	0	4	-0.406	---	---	0
841	aztreonam	-0.222	5	-0.405	---	---	40
842	sulfabenzamide	0	4	0.405	---	---	0
843	BAS-012416453	-0.166	3	-0.403	---	---	33
844	ciclacillin	0.114	4	0.403	---	---	25
845	nizatidine	-0.029	4	0.403	---	---	25
846	cephaeline	-0.213	5	-0.403	---	---	40
847	tropine	-0.015	4	0.402	---	---	25
848	isoniazid	0.113	5	0.402	---	---	20
849	levobunolol	0.117	4	0.402	---	---	25
850	monocrotaline	0.004	4	-0.402	---	---	25
851	6-bromoindirubin-3'-oxime	-0.289	7	-0.401	---	---	42
852	triflusal	-0.193	3	-0.399	---	---	33
853	pirenzepine	0.09	5	0.399	---	---	20
854	sulfametoxydiazine	-0.157	4	-0.399	---	---	25
855	AH-23848	0	3	0.398	---	---	0
856	abamectin	0	4	-0.398	---	---	0
857	sulmazole	-0.041	3	0.398	---	---	33
858	karakoline	0.073	6	0.397	---	---	33
859	melatonin	0.202	4	0.396	---	---	25
860	oxymetazoline	-0.142	4	-0.396	---	---	25
861	gramine	-0.148	4	-0.396	---	---	25
862	nicardipine	0.133	4	0.396	---	---	25
863	ethosuximide	-0.204	4	-0.395	---	---	25
864	fluocinonide	-0.272	5	-0.395	---	---	40
865	diclofenac	0.099	5	0.394	---	---	20
866	amprolium	0.062	5	0.394	---	---	20
867	oxybuprocaine	-0.151	4	-0.394	---	---	25
868	estrone	-0.06	4	0.394	---	---	25
869	Prestwick-691	-0.043	3	0.393	---	---	33
870	isopropamide iodide	-0.184	4	-0.392	---	---	25
871	parthenolide	0.134	4	0.392	---	---	25
872	isoconazole	0.118	5	0.391	---	---	20
873	ioxaglic acid	0	3	0.389	---	---	0
874	primidone	0.029	4	0.389	---	---	25
875	talampicillin	-0.161	4	-0.389	---	---	25
876	Prestwick-972	0.166	3	0.387	---	---	33
877	pirlindole	-0.174	3	-0.386	---	---	33
878	terguride	-0.148	8	-0.386	---	---	25
879	F0447-0125	0.171	4	0.386	---	---	25
880	isotretinoin	-0.049	4	0.386	---	---	25
881	penbutolol	0.173	3	0.384	---	---	33
882	furazolidone	-0.047	4	0.384	---	---	25
883	nimesulide	0.027	4	0.383	---	---	25
884	sulfadoxine	0.14	3	0.383	---	---	33
885	clemizole	-0.115	5	-0.383	---	---	20
886	pempidine	-0.036	5	-0.383	---	---	20
887	prilocaine	-0.032	6	-0.382	---	---	16
888	harman	-0.138	4	-0.381	---	---	25
889	mesoridazine	0.101	4	0.381	---	---	25
890	fluphenazine	0.084	18	0.38	---	---	27
891	pipemidic acid	-0.185	3	-0.38	---	---	33
892	apomorphine	-0.187	5	-0.38	---	---	40
893	N-acetylmuramic acid	-0.041	4	-0.379	---	---	25
894	troleandomycin	0.076	4	0.378	---	---	25
895	baclofen	-0.242	5	-0.378	---	---	40
896	clobetasol	-0.044	3	-0.377	---	---	33
897	minocycline	0.173	5	0.377	---	---	40
898	zimeldine	-0.119	5	-0.377	---	---	20
899	methylbenzethonium chloride	0.192	6	0.376	---	---	33
900	etamsylate	-0.046	4	-0.375	---	---	25
901	beta-escin	-0.17	6	-0.374	---	---	33
902	sulindac	0.065	7	0.374	---	---	14
903	cimetidine	-0.009	5	-0.374	---	---	20
904	fluoxetine	0.155	4	0.373	---	---	25
905	progesterone	-0.076	4	0.372	---	---	25
906	norfloxacin	0	5	-0.371	---	---	0
907	propranolol	-0.028	4	0.371	---	---	25
908	benzathine benzylpenicillin	0.114	4	0.37	---	---	25
909	thiostrepton	0	4	0.369	---	---	0
910	butamben	0.116	4	0.369	---	---	25
911	mafenide	0.099	5	0.369	---	---	20
912	nortriptyline	-0.115	4	0.368	---	---	0
913	Prestwick-665	-0.196	5	-0.368	---	---	40
914	metronidazole	0.229	5	0.367	---	---	40
915	amiloride	0	5	0.367	---	---	0
916	clenbuterol	-0.005	5	0.367	---	---	40
917	dosulepin	0.1	4	0.366	---	---	25
918	Prestwick-642	0.169	4	0.366	---	---	25
919	spiramycin	-0.02	6	-0.366	---	---	16
920	metrifonate	0	5	-0.365	---	---	0
921	doxepin	0.135	3	0.365	---	---	33
922	canadine	0.004	4	0.365	---	---	25
923	0297417-0002B	-0.137	3	-0.364	---	---	33
924	0225151-0000	0.031	3	0.364	---	---	33
925	Prestwick-674	-0.045	6	-0.364	---	---	16
926	benperidol	-0.152	4	-0.364	---	---	25
927	Prestwick-984	-0.03	4	-0.364	---	---	25
928	clioquinol	-0.139	5	-0.364	---	---	40
929	mephenesin	-0.159	5	-0.363	---	---	20
930	pentoxyverine	-0.121	4	-0.362	---	---	25
931	succinylsulfathiazole	-0.046	4	0.362	---	---	25
932	5230742	0	2	0.362	---	---	0
933	CP-645525-01	-0.165	3	-0.362	---	---	33
934	androsterone	-0.13	4	0.362	---	---	25
935	leflunomide	0	4	0.361	---	---	0
936	tiratricol	-0.124	4	-0.361	---	---	25
937	dihydrostreptomycin	0.208	5	0.361	---	---	40
938	rolipram	0	4	0.36	---	---	0
939	roxarsone	-0.145	4	-0.36	---	---	25
940	ciclopirox	0.138	4	0.359	---	---	25
941	cefepime	0	4	0.357	---	---	0
942	(-)-atenolol	0.113	4	0.356	---	---	25
943	etanidazole	-0.032	4	-0.355	---	---	25
944	cefotetan	0.166	3	0.355	---	---	33
945	altretamine	-0.132	4	-0.355	---	---	25
946	ciprofloxacin	-0.111	5	-0.355	---	---	40
947	PHA-00851261E	-0.203	8	-0.354	---	---	25
948	xylazine	-0.129	4	-0.354	---	---	25
949	triamterene	-0.214	5	-0.354	---	---	40
950	cinoxacin	-0.197	4	-0.354	---	---	25
951	L-methionine sulfoximine	0.106	4	0.353	---	---	25
952	calcium pantothenate	-0.179	4	-0.353	---	---	25
953	tocainide	0.113	4	0.352	---	---	25
954	6-benzylaminopurine	-0.152	5	-0.352	---	---	20
955	novobiocin	0.145	9	0.352	---	---	44
956	lincomycin	-0.23	3	-0.352	---	---	33
957	amiodarone	-0.269	5	-0.351	---	---	40
958	azacyclonol	-0.095	5	0.35	---	---	0
959	lisuride	0.007	5	0.35	---	---	20
960	homosalate	0.102	4	0.349	---	---	25
961	natamycin	-0.138	4	0.349	---	---	0
962	lynestrenol	0.075	5	0.349	---	---	40
963	sulpiride	-0.052	5	-0.347	---	---	40
964	bromocriptine	-0.141	5	0.347	---	---	0
965	diprophylline	-0.065	5	0.347	---	---	20
966	fosfosal	-0.137	4	-0.346	---	---	25
967	griseofulvin	-0.066	5	-0.346	---	---	20
968	Prestwick-983	-0.167	3	0.345	---	---	0
969	mesalazine	-0.204	5	-0.345	---	---	40
970	erastin	0.137	4	0.344	---	---	25
971	niridazole	-0.151	4	-0.344	---	---	25
972	josamycin	0.019	5	0.343	---	---	20
973	moxisylyte	-0.113	5	-0.342	---	---	20
974	esculetin	-0.12	3	0.342	---	---	33
975	3-acetamidocoumarin	0.153	4	0.342	---	---	25
976	liothyronine	-0.017	4	-0.342	---	---	25
977	ifenprodil	-0.128	4	-0.342	---	---	25
978	fenbufen	-0.18	6	-0.341	---	---	33
979	atropine	-0.035	4	-0.34	---	---	25
980	citiolone	-0.21	6	-0.34	---	---	33
981	etofylline	0	5	0.339	---	---	0
982	clemastine	-0.009	3	-0.339	---	---	33
983	debrisoquine	0.177	4	0.338	---	---	25
984	pronetalol	-0.008	4	-0.338	---	---	25
985	4-hydroxyphenazone	0.077	5	0.337	---	---	20
986	naloxone	-0.101	6	-0.337	---	---	16
987	antimycin A	-0.129	5	0.337	---	---	0
988	cefalexin	-0.123	5	-0.336	---	---	40
989	STOCK1N-28457	-0.184	3	-0.335	---	---	33
990	nilutamide	-0.192	4	0.335	---	---	0
991	trimethoprim	0.124	5	0.335	---	---	20
992	cefaclor	-0.109	4	0.334	---	---	0
993	lansoprazole	0.028	4	-0.334	---	---	25
994	sulfapyridine	-0.013	4	-0.333	---	---	25
995	tridihexethyl	0.173	4	0.334	---	---	25
996	quinisocaine	0.076	4	-0.333	---	---	25
997	hydrastine hydrochloride	-0.195	4	-0.331	---	---	25
998	hydrochlorothiazide	0.072	5	0.33	---	---	40
999	ramipril	0.117	4	0.33	---	---	25
1000	phenelzine	0.105	6	0.33	---	---	16
1001	buspirone	0.139	4	0.33	---	---	25
1002	dl-alpha tocopherol	-0.022	4	-0.33	---	---	25
1003	danazol	0	4	0.329	---	---	0
1004	lisinopril	0.02	3	0.329	---	---	33
1005	Chicago Sky Blue 6B	-0.15	4	-0.328	---	---	25
1006	quipazine	-0.131	4	0.328	---	---	0
1007	chlorpropamide	-0.016	6	-0.328	---	---	16
1008	flunarizine	-0.138	4	-0.328	---	---	25
1009	tribenoside	-0.04	4	0.327	---	---	25
1010	rescinnamine	0.176	3	-0.327	---	---	0
1011	carteolol	-0.113	4	-0.327	---	---	25
1012	iopromide	-0.149	4	-0.327	---	---	25
1013	nifuroxazide	0	4	0.326	---	---	0
1014	fludrocortisone	0.035	8	0.326	---	---	25
1015	metampicillin	-0.121	5	-0.326	---	---	40
1016	PHA-00767505E	-0.141	4	-0.325	---	---	25
1017	SB-203580	-0.036	5	0.325	---	---	40
1018	pirenperone	0.028	5	0.325	---	---	20
1019	alpha-yohimbine	-0.103	3	-0.325	---	---	33
1020	meptazinol	-0.172	4	-0.324	---	---	25
1021	thiamazole	0.181	6	0.324	---	---	33
1022	(+)-chelidonine	0.114	4	0.324	---	---	25
1023	conessine	0.023	4	0.323	---	---	25
1024	famotidine	-0.118	5	0.322	---	---	0
1025	amikacin	-0.159	4	0.322	---	---	0
1026	apramycin	-0.175	4	-0.322	---	---	25
1027	ampyrone	0.122	5	0.321	---	---	20
1028	ciclosporin	-0.095	6	-0.321	---	---	33
1029	benzbromarone	-0.257	3	0.32	---	---	0
1030	iohexol	0.106	4	0.319	---	---	25
1031	orlistat	0	5	0.319	---	---	0
1032	clidinium bromide	-0.015	4	-0.319	---	---	25
1033	pentamidine	0.147	5	0.319	---	---	20
1034	canrenoic acid	0.146	4	0.318	---	---	25
1035	glafenine	-0.028	4	-0.317	---	---	25
1036	ursodeoxycholic acid	-0.184	3	-0.316	---	---	33
1037	etiocholanolone	-0.108	6	-0.316	---	---	33
1038	merbromin	-0.045	5	-0.316	---	---	40
1039	molindone	-0.074	4	-0.315	---	---	25
1040	riluzole	-0.197	5	-0.315	---	---	40
1041	homatropine	0.005	5	0.315	---	---	20
1042	carbenoxolone	-0.157	4	-0.315	---	---	25
1043	butyl hydroxybenzoate	-0.121	5	-0.314	---	---	20
1044	thiamphenicol	0	5	0.314	---	---	20
1045	trimethylcolchicinic acid	-0.124	4	-0.313	---	---	25
1046	droperidol	-0.115	4	-0.313	---	---	25
1047	diflorasone	0.021	4	-0.312	---	---	25
1048	hymecromone	-0.163	4	-0.312	---	---	25
1049	ergocalciferol	0	4	0.312	---	---	0
1050	telenzepine	0.153	4	0.311	---	---	25
1051	monastrol	-0.132	8	-0.311	---	---	37
1052	mianserin	0.168	5	0.311	---	---	40
1053	indapamide	0.026	6	0.311	---	---	33
1054	tolbutamide	0.095	7	0.311	---	---	42
1055	meteneprost	0.146	4	0.31	---	---	25
1056	tolazamide	-0.192	3	-0.31	---	---	33
1057	probenecid	-0.141	4	-0.309	---	---	25
1058	benzethonium chloride	-0.001	3	0.308	---	---	33
1059	cinchonine	0.037	4	-0.308	---	---	25
1060	fenspiride	-0.232	5	-0.308	---	---	40
1061	chlorhexidine	-0.005	5	0.308	---	---	40
1062	lanatoside C	0	6	0.307	---	---	0
1063	naftifine	0.136	4	0.307	---	---	25
1064	butacaine	0.156	4	0.306	---	---	25
1065	etidronic acid	-0.034	4	-0.306	---	---	25
1066	bethanechol	-0.119	4	-0.306	---	---	25
1067	maprotiline	-0.017	4	0.306	---	---	25
1068	trazodone	-0.044	3	0.306	---	---	33
1069	imidurea	0.185	3	0.305	---	---	33
1070	vanoxerine	-0.133	4	-0.304	---	---	25
1071	pindolol	-0.013	5	-0.304	---	---	20
1072	3-acetylcoumarin	-0.127	5	-0.304	---	---	40
1073	guaifenesin	-0.084	6	-0.304	---	---	16
1074	captopril	-0.027	5	0.304	---	---	40
1075	thapsigargin	0.081	3	0.303	---	---	33
1076	probucol	-0.033	6	0.302	---	---	16
1077	pyrazinamide	-0.034	4	-0.302	---	---	25
1078	suloctidil	-0.147	4	-0.302	---	---	25
1079	naftidrofuryl	0.01	4	0.301	---	---	25
1080	hydrocortisone	-0.189	3	-0.301	---	---	33
1081	NS-398	0.187	3	0.3	---	---	33
1082	tacrine	-0.104	4	-0.3	---	---	25
1083	niclosamide	0.068	5	0.3	---	---	20
1084	etilefrine	-0.056	4	-0.299	---	---	25
1085	cytisine	0.104	4	0.299	---	---	25
1086	meclofenamic acid	-0.149	5	-0.299	---	---	40
1087	aminophenazone	0.219	5	0.299	---	---	40
1088	mefexamide	-0.142	4	-0.299	---	---	25
1089	mevalolactone	-0.022	3	-0.299	---	---	33
1090	Prestwick-689	0.168	4	0.297	---	---	25
1091	flunisolide	-0.053	6	-0.297	---	---	33
1092	lumicolchicine	-0.028	3	-0.297	---	---	33
1093	cetirizine	-0.165	4	-0.297	---	---	25
1094	pipenzolate bromide	-0.009	4	-0.297	---	---	25
1095	clindamycin	0.133	5	0.296	---	---	40
1096	AG-028671	-0.086	3	-0.295	---	---	33
1097	methoxsalen	-0.21	3	-0.295	---	---	33
1098	glipizide	0.095	5	0.294	---	---	20
1099	hemicholinium	-0.176	4	-0.294	---	---	25
1100	cefotiam	-0.174	4	0.294	---	---	0
1101	dantrolene	0.08	6	0.294	---	---	16
1102	PF-00539758-00	0.002	3	-0.293	---	---	33
1103	doxylamine	0.103	5	0.293	---	---	20
1104	paromomycin	0.134	4	0.292	---	---	25
1105	sulfachlorpyridazine	-0.159	5	-0.292	---	---	40
1106	ketotifen	0.039	4	-0.292	---	---	25
1107	ticlopidine	-0.217	5	-0.291	---	---	40
1108	thiocolchicoside	0.106	4	0.291	---	---	25
1109	hydroxyzine	-0.071	5	-0.29	---	---	20
1110	cefalotin	-0.038	4	-0.288	---	---	25
1111	scoulerine	0	4	0.288	---	---	0
1112	atropine oxide	0.053	5	0.287	---	---	40
1113	mefenamic acid	-0.119	5	-0.286	---	---	40
1114	SC-58125	0.018	4	0.286	---	---	25
1115	coralyne	-0.078	4	0.286	---	---	0
1116	zardaverine	0.015	4	-0.286	---	---	25
1117	prednisone	0.091	5	0.285	---	---	40
1118	procyclidine	-0.047	4	-0.284	---	---	25
1119	Prestwick-675	-0.014	4	-0.284	---	---	25
1120	anisomycin	0.066	4	0.284	---	---	25
1121	methyldopa	-0.018	5	0.283	---	---	40
1122	dexpanthenol	0.119	4	0.283	---	---	25
1123	prednicarbate	-0.037	3	-0.282	---	---	33
1124	yohimbine	-0.061	5	0.281	---	---	20
1125	methotrexate	-0.053	8	0.281	---	---	25
1126	iloprost	-0.018	3	0.281	---	---	33
1127	nitrendipine	-0.112	5	-0.279	---	---	40
1128	ampicillin	-0.014	4	0.279	---	---	25
1129	tamoxifen	0.131	7	0.278	---	---	42
1130	atropine methonitrate	0.055	3	0.277	---	---	33
1131	ivermectin	-0.006	5	-0.277	---	---	20
1132	dicoumarol	-0.124	6	0.277	---	---	0
1133	albendazole	0.055	3	0.277	---	---	33
1134	tolnaftate	0.025	5	0.277	---	---	20
1135	zidovudine	0.008	4	0.276	---	---	25
1136	prasterone	-0.125	4	-0.276	---	---	25
1137	cefalonium	0.003	3	-0.276	---	---	33
1138	Prestwick-1085	-0.068	4	-0.274	---	---	25
1139	pentetrazol	-0.15	4	-0.274	---	---	25
1140	pyrantel	-0.127	5	-0.274	---	---	20
1141	carbimazole	-0.029	3	0.274	---	---	33
1142	sulfinpyrazone	-0.009	4	-0.274	---	---	25
1143	LY-294002	-0.195	61	-0.273	---	---	39
1144	allantoin	-0.022	5	0.273	---	---	20
1145	amoxapine	-0.025	5	0.272	---	---	20
1146	betazole	-0.067	5	-0.272	---	---	40
1147	gallamine triethiodide	-0.029	5	-0.271	---	---	40
1148	khellin	0.011	5	0.271	---	---	20
1149	meropenem	-0.028	4	-0.27	---	---	25
1150	procaine	-0.073	5	-0.269	---	---	40
1151	11-deoxy-16,16-dimethylprostaglandin E2	-0.048	4	-0.269	---	---	25
1152	nomifensine	-0.174	5	-0.269	---	---	40
1153	pivmecillinam	0.028	4	0.268	---	---	25
1154	bufexamac	0.034	4	0.268	---	---	25
1155	octopamine	-0.163	4	-0.268	---	---	25
1156	clomifene	-0.038	4	0.267	---	---	25
1157	sanguinarine	-0.205	2	0.267	---	---	0
1158	adrenosterone	-0.024	4	-0.265	---	---	25
1159	bupropion	-0.137	4	-0.264	---	---	25
1160	metyrapone	-0.134	4	-0.264	---	---	25
1161	kawain	-0.091	5	-0.264	---	---	40
1162	hexamethonium bromide	-0.093	5	0.263	---	---	20
1163	clopamide	0.015	4	0.263	---	---	25
1164	pyrimethamine	-0.118	5	-0.262	---	---	40
1165	STOCK1N-35215	-0.176	3	-0.262	---	---	33
1166	ethoxyquin	0.016	5	0.261	---	---	40
1167	spironolactone	0.132	5	0.261	---	---	40
1168	sulfamethoxazole	-0.149	5	-0.26	---	---	40
1169	gabapentin	-0.116	4	-0.259	---	---	25
1170	paracetamol	-0.04	4	-0.259	---	---	25
1171	dequalinium chloride	-0.016	4	0.258	---	---	25
1172	metanephrine	-0.109	5	-0.258	---	---	40
1173	bisacodyl	-0.06	4	-0.257	---	---	25
1174	ethisterone	-0.025	6	0.256	---	---	16
1175	nisoxetine	-0.016	4	-0.256	---	---	25
1176	isosorbide	-0.027	4	0.256	---	---	25
1177	yohimbic acid	-0.011	3	-0.256	---	---	33
1178	naringenin	0.016	4	0.256	---	---	25
1179	oxetacaine	0.06	5	0.253	---	---	40
1180	amodiaquine	-0.082	4	-0.252	---	---	25
1181	methoxamine	-0.148	4	-0.252	---	---	25
1182	sulfadimidine	-0.094	6	-0.251	---	---	16
1183	sulfacetamide	0.011	4	-0.25	---	---	25
1184	tolfenamic acid	-0.059	4	0.25	---	---	25
1185	torasemide	0.059	4	0.25	---	---	25
1186	vidarabine	-0.031	4	-0.25	---	---	25
1187	lomefloxacin	-0.011	6	-0.25	---	---	16
1188	moracizine	0.031	4	0.25	---	---	25
1189	benzamil	0.108	6	0.249	---	---	33
1190	quercetin	0.098	6	0.249	---	---	33
1191	benzonatate	0.032	5	0.249	---	---	40
1192	sparteine	-0.077	4	-0.249	---	---	25
1193	0317956-0000	-0.244	8	-0.249	---	---	37
1194	pheneticillin	-0.072	4	-0.248	---	---	25
1195	gossypol	-0.21	6	-0.248	---	---	33
1196	cefmetazole	-0.07	4	0.247	---	---	25
1197	testosterone	-0.02	5	-0.247	---	---	20
1198	acetylsalicylsalicylic acid	0.004	4	0.247	---	---	25
1199	daunorubicin	-0.135	4	-0.246	---	---	25
1200	sodium phenylbutyrate	0.056	7	0.246	---	---	28
1201	gelsemine	-0.03	4	0.246	---	---	25
1202	propafenone	0.002	4	-0.246	---	---	25
1203	cefazolin	0.113	5	0.243	---	---	40
1204	betonicine	-0.038	6	0.243	---	---	16
1205	ondansetron	-0.091	4	-0.242	---	---	25
1206	prochlorperazine	0.075	16	0.242	---	---	37
1207	nordihydroguaiaretic acid	-0.006	15	0.242	---	---	26
1208	ricinine	-0.032	4	-0.242	---	---	25
1209	biperiden	-0.015	5	0.241	---	---	40
1210	promethazine	-0.077	4	0.24	---	---	25
1211	miconazole	-0.192	5	-0.24	---	---	40
1212	mepenzolate bromide	0.085	5	0.24	---	---	40
1213	bumetanide	0.007	4	0.239	---	---	25
1214	solasodine	-0.084	6	-0.239	---	---	16
1215	propantheline bromide	0.046	4	0.238	---	---	25
1216	glibenclamide	-0.07	4	-0.238	---	---	25
1217	bergenin	-0.005	4	0.238	---	---	25
1218	decamethonium bromide	-0.064	4	-0.237	---	---	25
1219	vitexin	-0.001	4	0.237	---	---	25
1220	raloxifene	-0.047	7	0.237	---	---	14
1221	epitiostanol	-0.054	4	-0.236	---	---	25
1222	eldeline	-0.031	6	-0.235	---	---	16
1223	bucladesine	0.091	6	0.235	---	---	33
1224	felodipine	-0.022	7	0.235	---	---	14
1225	resveratrol	-0.031	9	-0.234	---	---	11
1226	parbendazole	-0.053	4	-0.233	---	---	25
1227	terconazole	0.062	4	0.233	---	---	25
1228	folic acid	-0.025	4	0.232	---	---	25
1229	orphenadrine	0.061	6	0.232	---	---	33
1230	iobenguane	-0.017	4	0.231	---	---	25
1231	edrophonium chloride	-0.145	5	-0.23	---	---	40
1232	sulfasalazine	-0.08	5	-0.229	---	---	20
1233	nifedipine	-0.111	7	-0.229	---	---	28
1234	ofloxacin	-0.031	5	-0.229	---	---	40
1235	fluvastatin	0.029	4	0.228	---	---	25
1236	dydrogesterone	-0.004	4	0.228	---	---	25
1237	palmatine	0.041	4	0.228	---	---	25
1238	astemizole	0.111	5	0.227	---	---	40
1239	colchicine	0.011	6	0.227	---	---	16
1240	hexetidine	-0.079	4	-0.227	---	---	25
1241	strophanthidin	-0.047	4	-0.225	---	---	25
1242	acacetin	-0.043	6	0.224	---	---	33
1243	celecoxib	-0.051	5	0.223	---	---	40
1244	azathioprine	-0.116	7	-0.223	---	---	42
1245	lithocholic acid	0.012	6	0.223	---	---	33
1246	meclocycline	-0.017	4	0.222	---	---	25
1247	cobalt chloride	-0.063	3	-0.219	---	---	33
1248	ascorbic acid	0.025	4	0.218	---	---	25
1249	ritodrine	-0.063	4	-0.218	---	---	25
1250	heliotrine	0.011	6	-0.214	---	---	16
1251	valproic acid	0.04	57	0.214	---	---	28
1252	(-)-MK-801	-0.007	4	0.213	---	---	25
1253	iocetamic acid	-0.035	4	0.213	---	---	25
1254	phenformin	-0.066	7	-0.213	---	---	28
1255	methylprednisolone	-0.022	4	-0.212	---	---	25
1256	16-phenyltetranorprostaglandin E2	-0.028	4	-0.211	---	---	25
1257	alpha-estradiol	-0.043	16	0.211	---	---	18
1258	nicergoline	0.005	5	0.21	---	---	20
1259	etofenamate	-0.046	4	-0.21	---	---	25
1260	dropropizine	-0.027	4	-0.209	---	---	25
1261	pioglitazone	-0.141	11	-0.208	---	---	36
1262	carbamazepine	-0.094	8	0.208	---	---	12
1263	etodolac	-0.077	5	0.208	---	---	20
1264	tranexamic acid	-0.116	5	-0.207	---	---	40
1265	dirithromycin	-0.036	3	0.207	---	---	33
1266	pentolonium	0.009	5	0.206	---	---	20
1267	pirinixic acid	-0.012	5	0.206	---	---	40
1268	timolol	-0.014	4	0.206	---	---	25
1269	dipyridamole	-0.034	6	0.205	---	---	33
1270	neomycin	0.071	5	0.204	---	---	40
1271	sirolimus	-0.212	44	-0.204	---	---	47
1272	piperacillin	0.004	5	0.204	---	---	20
1273	alprostadil	-0.099	7	-0.203	---	---	28
1274	hexylcaine	0.007	4	0.202	---	---	25
1275	pralidoxime	-0.014	4	-0.202	---	---	25
1276	ketoprofen	-0.125	6	-0.201	---	---	33
1277	acepromazine	-0.052	4	0.2	---	---	25
1278	physostigmine	-0.023	4	-0.2	---	---	25
1279	wortmannin	-0.128	18	-0.199	---	---	44
1280	Prestwick-920	-0.02	4	0.199	---	---	25
1281	aciclovir	0.02	6	-0.198	---	---	33
1282	amylocaine	-0.126	5	0.197	---	---	20
1283	epivincamine	-0.012	4	0.197	---	---	25
1284	iopanoic acid	-0.017	4	-0.195	---	---	25
1285	vinburnine	-0.014	4	0.195	---	---	25
1286	monobenzone	-0.023	4	-0.192	---	---	25
1287	acetylsalicylic acid	-0.073	13	-0.192	---	---	30
1288	metformin	-0.019	10	-0.191	---	---	20
1289	nalidixic acid	-0.018	5	0.19	---	---	40
1290	finasteride	-0.118	6	-0.189	---	---	33
1291	pentetic acid	-0.022	5	0.187	---	---	20
1292	0179445-0000	-0.169	8	-0.182	---	---	37
1293	asiaticoside	-0.044	4	-0.178	---	---	25
1294	rosiglitazone	0.027	14	-0.176	---	---	21
1295	ranitidine	0.053	5	0.175	---	---	40
1296	3-hydroxy-DL-kynurenine	-0.027	6	0.173	---	---	33
1297	betahistine	-0.025	4	-0.168	---	---	25
1298	bendroflumethiazide	-0.002	6	0.167	---	---	16
1299	vincamine	-0.05	6	-0.164	---	---	33
1300	CP-690334-01	-0.084	8	-0.163	---	---	37
1301	clozapine	-0.056	17	-0.16	---	---	41
1302	dizocilpine	-0.036	5	-0.154	---	---	20
1303	genistein	-0.044	17	-0.145	---	---	23
1304	chlorpromazine	-0.052	19	-0.143	---	---	31
1305	nefopam	-0.102	5	-0.142	---	---	40
1306	estradiol	-0.016	37	0.131	---	---	27
1307	tretinoin	-0.054	22	-0.129	---	---	22
1308	haloperidol	-0.057	32	0.128	---	---	15
1309	fulvestrant	-0.049	40	-0.106	---	---	30

## Sheet: by cmap name and cell line
rank	cmap name and cell line	mean	n	enrichment	p	specificity	percent non-null
1	alvespimycin - MCF7	0.638	7	0.822	0	0.0054	85
2	monorden - MCF7	0.434	12	0.755	0	0.0057	58
3	tanespimycin - PC3	0.49	12	0.749	0	0.0114	66
4	tanespimycin - HL60	0.449	12	0.724	0	0.0756	75
5	tanespimycin - MCF7	0.52	36	0.721	0	0.0105	72
6	trichostatin A - MCF7	0.258	92	0.479	0	0.5166	51
7	geldanamycin - MCF7	0.619	10	0.716	2e-05	0.0391	80
8	disulfiram - PC3	0.818	2	0.993	4e-05	0	100
9	15-delta prostaglandin J2 - MCF7	0.356	8	0.729	4e-05	0.1258	50
10	trifluoperazine - MCF7	0.333	9	0.638	0.00048	0.1587	55
11	levonorgestrel - MCF7	-0.738	3	-0.931	0.0005	0.0065	100
12	indoprofen - MCF7	0.752	2	0.983	0.00056	0	100
13	alcuronium chloride - MCF7	-0.824	2	-0.983	0.00058	0	100
14	disulfiram - MCF7	0.74	2	0.979	0.00076	0.0227	100
15	thioridazine - MCF7	0.375	11	0.557	0.0009	0.2	63
16	orciprenaline - MCF7	-0.865	2	-0.978	0.00107	0	100
17	withaferin A - MCF7	0.707	2	0.974	0.00109	0.0476	100
18	geldanamycin - PC3	0.713	2	0.973	0.00111	0.017	100
19	diethylstilbestrol - MCF7	0.721	3	0.914	0.0013	0.0425	100
20	saquinavir - MCF7	-0.784	2	-0.973	0.00157	0.0056	100
21	MG-262 - PC3	0.699	2	0.969	0.00165	0.1368	100
22	monorden - PC3	0.481	5	0.758	0.00196	0.0124	80
23	withaferin A - PC3	0.696	2	0.965	0.00207	0.0573	100
24	econazole - MCF7	0.765	2	0.965	0.00207	0.0157	100
25	tranylcypromine - MCF7	-0.739	2	-0.963	0.00304	0	100
26	methocarbamol - MCF7	-0.806	2	-0.962	0.00326	0.0055	100
27	ginkgolide A - MCF7	-0.768	2	-0.96	0.00362	0.0054	100
28	Prestwick-665 - MCF7	-0.711	2	-0.959	0.00368	0	100
29	isradipine - MCF7	0.646	2	0.951	0.00445	0	100
30	sulfaquinoxaline - MCF7	-0.737	2	-0.954	0.00451	0	100
31	flutamide - MCF7	0.673	2	0.948	0.00487	0.0182	100
32	ethambutol - MCF7	-0.772	2	-0.952	0.00493	0	100
33	hydrastinine - MCF7	-0.698	2	-0.952	0.00497	0	100
34	lasalocid - MCF7	0.617	2	0.947	0.00507	0.0194	100
35	foliosidine - MCF7	0.544	3	0.859	0.00531	0	100
36	alvespimycin - PC3	0.751	2	0.942	0.00644	0	100
37	monorden - HL60	0.464	4	0.756	0.00676	0.0335	75
38	calcium folinate - MCF7	0.684	2	0.938	0.00748	0.0162	100
39	cyclizine - MCF7	-0.678	2	-0.933	0.00921	0	100
40	DL-thiorphan - MCF7	-0.744	2	-0.929	0.01056	0.0227	100
41	oxyphenbutazone - MCF7	0.642	2	0.925	0.0109	0.0723	100
42	alimemazine - MCF7	0.58	2	0.922	0.01207	0.0119	100
43	mecamylamine - MCF7	-0.671	2	-0.922	0.01235	0.0058	100
44	N-acetyl-L-aspartic acid - MCF7	-0.702	2	-0.92	0.01292	0.0061	100
45	10-methoxyharmalan - MCF7	0.613	2	0.918	0.01322	0.0063	100
46	16,16-dimethylprostaglandin E2 - PC3	-0.654	2	-0.919	0.01332	0.0657	100
47	pyrvinium - MCF7	0.395	4	0.714	0.01339	0.2273	75
48	memantine - MCF7	0.595	2	0.916	0.0141	0.0188	100
49	Prestwick-664 - MCF7	-0.622	3	-0.806	0.0146	0.0121	100
50	digoxin - MCF7	-0.722	2	-0.915	0.01481	0.1149	100
51	co-dergocrine mesilate - MCF7	0.625	2	0.913	0.01531	0.0111	100
52	PNU-0251126 - MCF7	0.594	2	0.911	0.016	0.0361	100
53	SR-95531 - MCF7	-0.633	2	-0.91	0.01604	0	100
54	myricetin - MCF7	0.614	2	0.909	0.0169	0.0423	100
55	trifluridine - MCF7	0.578	2	0.908	0.01762	0.0598	100
56	simvastatin - MCF7	-0.687	2	-0.906	0.01763	0.0357	100
57	carbarsone - MCF7	-0.667	2	-0.906	0.01781	0.0426	100
58	PF-00562151-00 - MCF7	0.391	4	0.696	0.01784	0.0124	75
59	atractyloside - PC3	0.58	2	0.907	0.01785	0.0287	100
60	suxibuzone - MCF7	0.651	2	0.905	0.01867	0	100
61	diltiazem - MCF7	-0.628	2	-0.902	0.01899	0.0059	100
62	cinchonidine - MCF7	0.578	2	0.901	0.0201	0.0122	100
63	benzydamine - MCF7	0.593	2	0.9	0.02058	0.0121	100
64	metitepine - MCF7	0.606	2	0.899	0.02078	0.064	100
65	carmustine - MCF7	0.602	2	0.899	0.02119	0.0181	100
66	clindamycin - MCF7	0.598	2	0.896	0.02249	0.0252	100
67	naproxen - PC3	-0.553	3	-0.777	0.02269	0.0108	100
68	cinnarizine - MCF7	0.595	2	0.894	0.02346	0.0065	100
69	betaxolol - MCF7	-0.619	2	-0.891	0.02366	0.0055	100
70	propidium iodide - MCF7	-0.615	2	-0.891	0.0237	0	100
71	0179445-0000 - MCF7	-0.451	4	-0.678	0.02377	0.0426	75
72	capsaicin - MCF7	0.582	2	0.892	0.02435	0.0133	100
73	benzylpenicillin - MCF7	-0.663	2	-0.889	0.02445	0.0225	100
74	propylthiouracil - MCF7	-0.643	2	-0.887	0.02527	0.0355	100
75	lactobionic acid - MCF7	-0.619	2	-0.887	0.02543	0	100
76	dinoprost - MCF7	0.546	2	0.888	0.02577	0.0256	100
77	diazoxide - MCF7	0.536	2	0.886	0.02686	0.0552	100
78	5224221 - MCF7	0.62	2	0.885	0.02728	0.2626	100
79	emetine - MCF7	-0.649	2	-0.883	0.0275	0.1444	100
80	spiradoline - MCF7	0.555	2	0.881	0.02875	0.0238	100
81	cyproheptadine - MCF7	0.548	2	0.878	0.0296	0.0204	100
82	minoxidil - MCF7	0.586	2	0.877	0.03026	0.0395	100
83	geldanamycin - HL60	0.377	3	0.751	0.03067	0.1073	66
84	trichlormethiazide - MCF7	0.541	2	0.876	0.03094	0.0373	100
85	aconitine - MCF7	-0.599	2	-0.875	0.03109	0.016	100
86	gliquidone - MCF7	-0.642	2	-0.872	0.03231	0.012	100
87	gallamine triethiodide - MCF7	-0.605	2	-0.871	0.03314	0.038	100
88	midodrine - MCF7	0.524	2	0.872	0.03336	0.0359	100
89	foliosidine - PC3	0.521	2	0.87	0.03422	0.0148	100
90	bacitracin - MCF7	0.568	2	0.869	0.03505	0.0484	100
91	loperamide - MCF7	0.374	3	0.738	0.03527	0.1574	66
92	pergolide - MCF7	0.55	2	0.868	0.03543	0.0671	100
93	equilin - MCF7	0.388	3	0.737	0.03561	0.0919	66
94	CP-320650-01 - MCF7	0.239	4	0.649	0.03591	0.0455	50
95	arcaine - MCF7	0.559	2	0.865	0.0369	0.0438	100
96	oxolinic acid - MCF7	-0.624	2	-0.863	0.03736	0.0426	100
97	amitriptyline - MCF7	0.365	3	0.731	0.03834	0.0842	66
98	orphenadrine - PC3	0.542	2	0.861	0.03931	0.0714	100
99	tonzonium bromide - MCF7	0.519	2	0.859	0.03986	0.1183	100
100	aminophylline - MCF7	0.55	2	0.858	0.04064	0.0724	100
101	disopyramide - MCF7	-0.614	2	-0.857	0.04066	0.117	100
102	zuclopenthixol - MCF7	0.562	2	0.857	0.04119	0.0896	100
103	nalbuphine - PC3	0.504	2	0.857	0.04163	0.0448	100
104	bretylium tosilate - MCF7	0.52	2	0.853	0.04368	0.0637	100
105	piperidolate - MCF7	-0.565	2	-0.852	0.04388	0.0774	100
106	gallamine triethiodide - PC3	0.533	2	0.851	0.04446	0.0493	100
107	PHA-00745360 - MCF7	0.442	4	0.633	0.04496	0.16	75
108	troglitazone - HL60	0.379	4	0.633	0.04518	0.0543	75
109	florfenicol - MCF7	-0.607	2	-0.849	0.04551	0.0455	100
110	benzonatate - MCF7	0.547	2	0.849	0.04585	0.071	100
111	tetraethylenepentamine - MCF7	-0.444	3	-0.716	0.04693	0.0724	100
112	mephenytoin - MCF7	-0.572	2	-0.847	0.04712	0.0219	100
113	lomustine - MCF7	0.534	2	0.847	0.0475	0.1899	100
114	apigenin - MCF7	-0.663	2	-0.845	0.04851	0.1402	100
115	Prestwick-1084 - MCF7	-0.587	2	-0.843	0.04943	0.0842	100
116	calycanthine - MCF7	0.498	2	0.843	0.04945	0.0258	100
117	prazosin - MCF7	-0.459	4	-0.623	0.05021	0.049	75
118	cloperastine - PC3	-0.597	2	-0.841	0.05068	0.1119	100
119	Prestwick-864 - MCF7	-0.62	2	-0.84	0.05104	0.1027	100
120	verapamil - MCF7	0.387	3	0.703	0.05108	0.0219	66
121	idoxuridine - MCF7	0.503	2	0.84	0.05135	0.0602	100
122	harmine - MCF7	-0.612	2	-0.839	0.05191	0.1125	100
123	sulfafurazole - MCF7	-0.412	3	-0.705	0.0523	0.1667	66
124	meticrane - PC3	-0.559	2	-0.838	0.05239	0.1127	100
125	chlortetracycline - MCF7	-0.658	2	-0.838	0.05247	0.0149	100
126	5211181 - MCF7	0.52	2	0.838	0.05302	0.0509	100
127	Prestwick-559 - MCF7	-0.551	2	-0.836	0.05326	0.1294	100
128	Prestwick-692 - MCF7	0.485	2	0.837	0.05342	0.1191	100
129	dobutamine - MCF7	-0.615	2	-0.833	0.05541	0.0952	100
130	propoxycaine - MCF7	-0.569	2	-0.831	0.05642	0.043	100
131	tetracycline - MCF7	0.469	2	0.832	0.05644	0.0898	100
132	vincamine - PC3	-0.685	2	-0.831	0.05656	0.0602	100
133	gibberellic acid - MCF7	0.532	2	0.832	0.05678	0.0331	100
134	aminohippuric acid - MCF7	-0.593	2	-0.83	0.05696	0.0497	100
135	isoetarine - MCF7	-0.595	2	-0.829	0.0577	0.0361	100
136	proglumide - MCF7	-0.619	2	-0.828	0.05831	0.027	100
137	gentamicin - MCF7	0.525	2	0.829	0.05847	0.1242	100
138	Prestwick-1100 - PC3	-0.615	2	-0.826	0.05964	0.0503	100
139	cefazolin - MCF7	0.538	2	0.828	0.05986	0.0407	100
140	promazine - MCF7	0.371	3	0.688	0.06011	0.057	66
141	arachidonyltrifluoromethane - MCF7	0.485	2	0.827	0.06066	0.0566	100
142	medrysone - MCF7	-0.356	3	-0.688	0.06121	0.2081	66
143	beta-escin - MCF7	-0.34	3	-0.687	0.06165	0.0699	66
144	dacarbazine - MCF7	-0.624	2	-0.823	0.06179	0.1218	100
145	sulfadiazine - MCF7	-0.588	2	-0.822	0.06257	0.0326	100
146	methapyrilene - MCF7	-0.635	2	-0.822	0.06261	0.0749	100
147	kaempferol - MCF7	-0.572	2	-0.821	0.06362	0.0563	100
148	PHA-00851261E - PC3	-0.405	4	-0.604	0.06376	0.1231	50
149	cyproterone - MCF7	-0.546	2	-0.82	0.0638	0.1117	100
150	0316684-0000 - PC3	0.454	2	0.822	0.0641	0.1006	100
151	sulfamethoxypyridazine - MCF7	-0.385	3	-0.683	0.06424	0.1122	66
152	heptaminol - PC3	0.453	2	0.82	0.06521	0.1092	100
153	primaquine - MCF7	-0.559	2	-0.815	0.06776	0.0357	100
154	metamizole sodium - MCF7	-0.394	3	-0.677	0.0681	0.1547	66
155	ouabain - MCF7	-0.567	2	-0.813	0.06945	0.2316	100
156	lorglumide - MCF7	-0.338	3	-0.671	0.07151	0.2023	66
157	CP-319743 - PC3	-0.553	2	-0.81	0.07171	0.0862	100
158	isocarboxazid - MCF7	-0.553	2	-0.809	0.07225	0.076	100
159	proadifen - MCF7	0.466	2	0.81	0.07304	0.1773	100
160	xamoterol - MCF7	0.458	2	0.81	0.07324	0.1271	100
161	hydroxyachillin - MCF7	-0.639	2	-0.807	0.0735	0.0769	100
162	tetramisole - MCF7	-0.62	2	-0.807	0.0736	0.0368	100
163	myosmine - PC3	0.481	2	0.809	0.0739	0.0576	100
164	eucatropine - PC3	-0.577	2	-0.806	0.0741	0.1053	100
165	gliclazide - MCF7	-0.548	2	-0.805	0.07487	0.1053	100
166	berberine - MCF7	-0.542	2	-0.805	0.07507	0.1053	100
167	tiabendazole - MCF7	-0.536	2	-0.805	0.07519	0.0887	100
168	oleandomycin - MCF7	-0.594	2	-0.803	0.07627	0.055	100
169	delsoline - MCF7	-0.607	2	-0.801	0.0776	0.0732	100
170	drofenine - MCF7	-0.562	2	-0.801	0.07782	0.0461	100
171	sulfamerazine - MCF7	-0.341	3	-0.66	0.07788	0.114	66
172	nialamide - MCF7	-0.575	2	-0.801	0.078	0.0909	100
173	prenylamine - MCF7	0.537	2	0.803	0.07843	0.2379	100
174	famprofazone - PC3	-0.513	2	-0.8	0.07873	0.1461	100
175	R-atenolol - MCF7	0.485	2	0.801	0.0802	0.034	100
176	amiprilose - MCF7	0.565	2	0.8	0.08086	0.0382	100
177	protriptyline - MCF7	0.508	2	0.797	0.08257	0.1244	100
178	adenosine phosphate - MCF7	-0.546	2	-0.792	0.08436	0.0524	100
179	levopropoxyphene - MCF7	0.486	2	0.795	0.08466	0.1908	100
180	hycanthone - MCF7	0.411	2	0.794	0.08505	0.2565	100
181	guanabenz - MCF7	0.51	2	0.794	0.08555	0.0455	100
182	flunixin - MCF7	-0.508	2	-0.791	0.08555	0.1065	100
183	digoxigenin - MCF7	-0.359	3	-0.649	0.08625	0.1348	66
184	tiapride - PC3	-0.588	2	-0.79	0.08633	0.0718	100
185	flunixin - PC3	-0.615	2	-0.789	0.08706	0.0833	100
186	nifurtimox - MCF7	-0.536	2	-0.787	0.08885	0.0905	100
187	dihydrostreptomycin - PC3	0.521	2	0.786	0.09229	0.1301	100
188	metolazone - PC3	-0.644	2	-0.781	0.09422	0.205	100
189	chlorphenamine - MCF7	0.613	2	0.784	0.09424	0.0922	100
190	sitosterol - MCF7	-0.521	2	-0.781	0.0944	0.129	100
191	sirolimus - HL60	-0.257	10	-0.372	0.09502	0.2857	60
192	3-nitropropionic acid - PC3	-0.488	2	-0.779	0.09629	0.107	100
193	bephenium hydroxynaphthoate - MCF7	-0.438	3	-0.638	0.09651	0.0637	66
194	AG-013608 - PC3	-0.343	4	-0.567	0.09817	0.0921	75
195	levodopa - PC3	-0.519	2	-0.777	0.09831	0.1208	100
196	terguride - MCF7	-0.297	4	-0.565	0.09964	0.1602	50
197	pinacidil - MCF7	-0.583	2	-0.775	0.09986	0.0566	100
198	nitrofurantoin - PC3	0.398	2	0.777	0.09998	0.0845	100
199	camptothecin - MCF7	-0.588	2	-0.774	0.1008	0.3441	100
200	hyoscyamine - MCF7	-0.633	2	-0.774	0.10092	0.1078	100
201	cisapride - MCF7	-0.525	2	-0.773	0.10203	0.0559	100
202	guanadrel - MCF7	-0.482	2	-0.771	0.10378	0.2143	100
203	piracetam - MCF7	-0.591	2	-0.77	0.10412	0.1258	100
204	cyproheptadine - PC3	-0.484	2	-0.769	0.10497	0.0709	100
205	proglumide - PC3	-0.613	2	-0.769	0.10537	0.1309	100
206	paroxetine - PC3	-0.492	2	-0.767	0.10656	0.0904	100
207	erythromycin - PC3	-0.491	2	-0.767	0.10668	0.0829	100
208	moroxydine - PC3	-0.539	2	-0.766	0.10738	0.117	100
209	bromopride - PC3	0.423	2	0.769	0.10788	0.0515	100
210	halcinonide - PC3	-0.593	2	-0.765	0.10827	0.1932	100
211	PNU-0230031 - PC3	0.382	4	0.555	0.10854	0.0315	75
212	GW-8510 - MCF7	-0.504	2	-0.764	0.10897	0.3583	100
213	tetroquinone - MCF7	-0.542	2	-0.764	0.10911	0.1383	100
214	thioridazine - HL60	0.251	4	0.553	0.11005	0.5729	50
215	azathioprine - PC3	0.461	2	0.766	0.11014	0.1333	100
216	quinostatin - MCF7	-0.593	2	-0.763	0.1104	0.4046	100
217	iopamidol - MCF7	0.324	2	0.765	0.11175	0.2994	50
218	lomustine - PC3	0.353	2	0.763	0.11307	0.2312	50
219	puromycin - MCF7	0.431	2	0.763	0.1137	0.371	50
220	oxolamine - MCF7	0.466	2	0.762	0.11386	0.1509	50
221	atropine oxide - PC3	-0.467	2	-0.758	0.11557	0.153	100
222	ajmaline - MCF7	0.341	2	0.76	0.11613	0.2706	50
223	dexamethasone - MCF7	0.238	4	0.548	0.11665	0.0634	75
224	hesperetin - MCF7	-0.612	2	-0.756	0.11716	0.1214	100
225	STOCK1N-35874 - PC3	0.313	2	0.758	0.11778	0.1801	50
226	metanephrine - PC3	-0.495	2	-0.755	0.11847	0.1647	100
227	maprotiline - MCF7	0.253	2	0.756	0.11933	0.1804	50
228	suramin sodium - MCF7	-0.623	2	-0.754	0.11943	0.1222	100
229	semustine - MCF7	0.287	2	0.755	0.11993	0.2712	50
230	5194442 - MCF7	0.286	2	0.755	0.1207	0.1627	50
231	nicotinic acid - MCF7	-0.51	2	-0.752	0.12134	0.1111	100
232	dehydrocholic acid - MCF7	-0.599	2	-0.752	0.1216	0.1484	100
233	fenbendazole - PC3	0.389	2	0.753	0.12189	0.11	50
234	azathioprine - MCF7	-0.433	4	-0.545	0.12346	0.1867	75
235	rifabutin - MCF7	0.288	2	0.751	0.12364	0.25	50
236	demecarium bromide - MCF7	0.22	2	0.751	0.12372	0.1677	50
237	5253409 - MCF7	0.306	2	0.751	0.1238	0.1333	50
238	proxymetacaine - MCF7	0.341	2	0.749	0.12573	0.0696	50
239	estradiol - HL60	0.185	8	0.393	0.12594	0.5465	62
240	epiandrosterone - MCF7	0.304	2	0.747	0.1274	0.1636	50
241	cotinine - PC3	-0.528	2	-0.746	0.12804	0.2217	100
242	levcycloserine - PC3	-0.596	2	-0.745	0.12837	0.1561	100
243	Prestwick-664 - PC3	0.207	2	0.746	0.12843	0.1931	50
244	lisuride - MCF7	0.223	2	0.746	0.12857	0.3027	50
245	nifenazone - MCF7	0.31	2	0.745	0.12963	0.049	50
246	seneciphylline - MCF7	-0.526	2	-0.744	0.12969	0.3784	100
247	S-propranolol - MCF7	0.296	2	0.744	0.13038	0.0361	50
248	mestranol - MCF7	0.333	2	0.744	0.13104	0.1517	50
249	benserazide - MCF7	-0.355	3	-0.608	0.1311	0.071	66
250	monensin - MCF7	0.415	3	0.608	0.13146	0.5213	66
251	dihydroergocristine - MCF7	0.281	2	0.742	0.13217	0.2597	50
252	nordihydroguaiaretic acid - PC3	0.299	2	0.741	0.13317	0.0222	50
253	naproxen - HL60	-0.462	2	-0.74	0.13378	0.1756	100
254	halofantrine - MCF7	0.316	2	0.74	0.13454	0.1124	50
255	semustine - PC3	0.317	2	0.738	0.13633	0.4	50
256	troglitazone - MCF7	0.214	7	0.412	0.13692	0.4455	57
257	iodixanol - MCF7	0.242	2	0.737	0.13734	0.0424	50
258	nocodazole - PC3	-0.454	2	-0.736	0.13818	0.2132	100
259	spiradoline - PC3	-0.565	2	-0.735	0.13893	0.146	100
260	ciprofloxacin - MCF7	-0.513	2	-0.735	0.13967	0.1552	100
261	santonin - PC3	-0.595	2	-0.734	0.14007	0.0657	100
262	fluoxetine - MCF7	0.31	2	0.735	0.14016	0.1762	50
263	trimipramine - MCF7	0.223	2	0.734	0.14122	0.2626	50
264	midecamycin - PC3	-0.409	2	-0.732	0.14195	0.1452	100
265	tiaprofenic acid - MCF7	0.277	2	0.732	0.14219	0.1887	50
266	cicloheximide - MCF7	-0.59	2	-0.731	0.14408	0.3435	100
267	tomatidine - MCF7	-0.527	2	-0.73	0.14448	0.3316	100
268	L-methionine sulfoximine - MCF7	0.212	2	0.729	0.14567	0.0652	50
269	alpha-ergocryptine - MCF7	0.239	3	0.598	0.14586	0.097	66
270	idazoxan - MCF7	0.289	2	0.728	0.14712	0.2331	50
271	lovastatin - MCF7	0.299	2	0.728	0.1473	0.1968	50
272	nabumetone - MCF7	0.223	2	0.727	0.14863	0.1557	50
273	CP-863187 - PC3	-0.517	2	-0.726	0.14871	0.2286	100
274	Prestwick-691 - MCF7	0.265	2	0.726	0.14911	0.2907	50
275	alexidine - PC3	-0.461	2	-0.725	0.14987	0.2615	100
276	cefuroxime - MCF7	-0.465	2	-0.725	0.15007	0.0932	100
277	hydrastinine - PC3	-0.484	2	-0.724	0.15092	0.1845	100
278	chlorphenesin - MCF7	-0.536	2	-0.724	0.15132	0.1105	100
279	chlorambucil - PC3	-0.581	2	-0.724	0.15195	0.189	100
280	folic acid - MCF7	0.205	2	0.724	0.15239	0.1916	50
281	hesperetin - PC3	-0.37	2	-0.722	0.15404	0.1526	100
282	ethisterone - PC3	0.225	2	0.721	0.15442	0.1802	50
283	naphazoline - MCF7	0.319	2	0.721	0.15464	0.056	50
284	homochlorcyclizine - MCF7	0.233	2	0.72	0.15647	0.367	50
285	5255229 - MCF7	0.232	2	0.718	0.15828	0.1474	50
286	trimethoprim - PC3	0.309	2	0.717	0.15903	0.1242	50
287	acebutolol - PC3	-0.537	2	-0.717	0.15935	0.1438	100
288	prochlorperazine - HL60	0.211	4	0.514	0.1604	0.3383	50
289	furazolidone - MCF7	0.289	2	0.714	0.16313	0.2753	50
290	lidocaine - PC3	-0.381	2	-0.714	0.16368	0.2901	100
291	verteporfin - MCF7	-0.28	2	-0.713	0.16448	0.341	50
292	meclofenoxate - PC3	-0.201	2	-0.712	0.16512	0.1981	50
293	procyclidine - MCF7	-0.279	2	-0.712	0.16597	0.3274	50
294	6-azathymine - MCF7	-0.346	2	-0.711	0.16613	0.2273	50
295	oxantel - MCF7	0.287	2	0.711	0.16665	0.0775	50
296	clobetasol - MCF7	-0.292	2	-0.711	0.16681	0.1314	50
297	crotamiton - MCF7	-0.287	2	-0.711	0.16708	0.2312	50
298	norcyclobenzaprine - MCF7	0.24	2	0.71	0.16726	0.3757	50
299	propantheline bromide - MCF7	0.326	2	0.71	0.16748	0.084	50
300	retrorsine - MCF7	-0.334	2	-0.71	0.16768	0.087	50
301	benzamil - MCF7	0.396	3	0.583	0.16773	0.2659	66
302	rolitetracycline - MCF7	-0.273	2	-0.71	0.16794	0.2857	50
303	LY-294002 - HL60	-0.224	13	-0.295	0.16828	0.625	53
304	phenindione - MCF7	-0.267	2	-0.709	0.16875	0.1543	50
305	diprophylline - PC3	0.187	2	0.709	0.16883	0.1324	50
306	protoveratrine A - MCF7	-0.262	2	-0.709	0.16897	0.4086	50
307	cyclobenzaprine - MCF7	0.225	2	0.709	0.16905	0.1389	50
308	pyrithyldione - MCF7	-0.29	2	-0.709	0.16943	0.3732	50
309	etoposide - MCF7	0.302	2	0.708	0.16969	0.4375	50
310	fenspiride - MCF7	-0.364	2	-0.708	0.17023	0.116	50
311	alpha-ergocryptine - PC3	0.235	2	0.708	0.1705	0.1081	50
312	pizotifen - MCF7	0.277	2	0.706	0.17239	0.1833	50
313	gossypol - MCF7	-0.419	3	-0.579	0.17278	0.3192	66
314	gramine - MCF7	-0.295	2	-0.706	0.17313	0.2973	50
315	levomepromazine - PC3	0.224	2	0.705	0.17331	0.2884	50
316	benzthiazide - MCF7	-0.321	2	-0.705	0.17372	0.3564	50
317	5155877 - PC3	0.277	2	0.703	0.17571	0.2781	50
318	ethaverine - MCF7	-0.368	2	-0.703	0.17577	0.2267	50
319	atropine - MCF7	-0.338	2	-0.703	0.17645	0.2461	50
320	propranolol - MCF7	0.273	2	0.702	0.17691	0.0916	50
321	pralidoxime - MCF7	-0.321	2	-0.702	0.1773	0.1299	50
322	dl-alpha tocopherol - MCF7	-0.297	2	-0.702	0.17784	0.0761	50
323	aminoglutethimide - MCF7	-0.294	2	-0.702	0.17802	0.2364	50
324	5155877 - MCF7	0.261	2	0.701	0.17826	0.2658	50
325	ursolic acid - MCF7	0.349	2	0.701	0.17883	0.2408	50
326	colistin - MCF7	0.319	2	0.7	0.17969	0.2652	50
327	heliotrine - PC3	-0.265	2	-0.7	0.17997	0.25	50
328	noretynodrel - MCF7	0.221	2	0.7	0.18003	0.3012	50
329	metamizole sodium - PC3	-0.308	2	-0.7	0.18033	0.3731	50
330	pentolonium - MCF7	-0.253	2	-0.699	0.18084	0.0738	50
331	isoxsuprine - PC3	-0.294	2	-0.698	0.182	0.1918	50
332	0225151-0000 - PC3	0.266	2	0.698	0.18251	0.1868	50
333	napelline - MCF7	-0.423	2	-0.697	0.18297	0.1677	50
334	metaraminol - MCF7	-0.293	2	-0.697	0.18315	0.0529	50
335	cimetidine - PC3	-0.183	2	-0.695	0.18506	0.1173	50
336	bepridil - MCF7	0.311	2	0.695	0.18549	0.4118	50
337	bezafibrate - MCF7	-0.31	2	-0.695	0.18579	0.3245	50
338	Prestwick-967 - MCF7	-0.301	2	-0.695	0.18595	0.2975	50
339	decamethonium bromide - MCF7	0.263	2	0.694	0.18651	0.1823	50
340	flumequine - MCF7	-0.373	2	-0.694	0.18699	0.1299	50
341	Prestwick-1100 - MCF7	0.242	2	0.694	0.18736	0.1046	50
342	Prestwick-685 - PC3	-0.244	2	-0.693	0.18748	0.3564	50
343	nipecotic acid - MCF7	-0.265	2	-0.693	0.18798	0.1824	50
344	fenoprofen - PC3	-0.302	2	-0.692	0.18885	0.3367	50
345	sulfachlorpyridazine - PC3	-0.4	2	-0.692	0.18939	0.1381	50
346	meticrane - MCF7	-0.426	2	-0.692	0.18979	0.2593	50
347	ciprofibrate - MCF7	-0.262	2	-0.691	0.19023	0.1899	50
348	fenbufen - MCF7	-0.484	3	-0.568	0.19043	0.0939	66
349	buflomedil - MCF7	-0.395	2	-0.691	0.19046	0.213	50
350	naltrexone - MCF7	0.292	2	0.69	0.19118	0.1688	50
351	morantel - MCF7	-0.3	2	-0.69	0.19124	0.3039	50
352	piroxicam - MCF7	0.272	2	0.689	0.19227	0.1471	50
353	atracurium besilate - MCF7	0.243	2	0.688	0.19408	0.2529	50
354	fluvoxamine - MCF7	-0.313	2	-0.687	0.19526	0.1384	50
355	acenocoumarol - MCF7	0.268	2	0.687	0.19559	0.2657	50
356	isopropamide iodide - MCF7	-0.367	2	-0.686	0.19671	0.1314	50
357	amphotericin B - MCF7	0.327	2	0.686	0.19699	0.1707	50
358	ciclosporin - MCF7	-0.272	4	-0.493	0.1973	0.295	50
359	estriol - MCF7	-0.279	2	-0.685	0.19758	0.236	50
360	sulfamethizole - MCF7	-0.281	2	-0.685	0.19798	0.2245	50
361	neomycin - MCF7	-0.294	2	-0.684	0.19866	0.2418	50
362	lidoflazine - MCF7	0.259	2	0.684	0.1987	0.1538	50
363	8-azaguanine - MCF7	-0.349	2	-0.684	0.19903	0.3742	50
364	diethylstilbestrol - PC3	0.266	2	0.684	0.19979	0.163	50
365	fluspirilene - MCF7	0.27	2	0.683	0.20118	0.3349	50
366	cefamandole - MCF7	0.224	2	0.682	0.20132	0.3279	50
367	4-hydroxyphenazone - MCF7	0.192	2	0.682	0.20176	0.1871	50
368	N-acetylmuramic acid - MCF7	-0.283	2	-0.681	0.20263	0.122	50
369	PF-01378883-00 - PC3	-0.329	2	-0.681	0.20321	0.1361	50
370	metoprolol - MCF7	0.279	2	0.681	0.20329	0.45	50
371	thioproperazine - MCF7	0.271	2	0.681	0.20361	0.2485	50
372	thiamine - MCF7	-0.334	2	-0.68	0.20404	0.1978	50
373	dinoprostone - PC3	-0.31	2	-0.68	0.20424	0.2857	50
374	F0447-0125 - PC3	0.341	2	0.679	0.2049	0.3539	50
375	parbendazole - MCF7	-0.384	2	-0.68	0.20496	0.4261	50
376	pheneticillin - MCF7	-0.39	2	-0.679	0.20613	0.2686	50
377	pridinol - MCF7	0.358	2	0.677	0.20802	0.1583	50
378	amylocaine - MCF7	0.254	2	0.677	0.2084	0.3941	50
379	metixene - MCF7	0.314	2	0.677	0.20876	0.3041	50
380	pheniramine - PC3	0.298	2	0.676	0.20901	0.1441	50
381	epitiostanol - MCF7	0.282	2	0.676	0.20921	0.3462	50
382	esculetin - MCF7	0.19	2	0.676	0.20991	0.1718	50
383	rotenone - MCF7	0.295	2	0.675	0.21058	0.2286	50
384	glafenine - MCF7	-0.257	2	-0.675	0.21186	0.3149	50
385	vorinostat - PC3	0.272	2	0.674	0.21241	0.491	50
386	medrysone - PC3	-0.269	2	-0.674	0.21301	0.49	50
387	succinylsulfathiazole - MCF7	0.307	2	0.673	0.21339	0.0659	50
388	ramifenazone - MCF7	-0.291	2	-0.674	0.21357	0.1384	50
389	triamcinolone - PC3	0.223	2	0.673	0.21383	0.1958	50
390	Prestwick-1085 - MCF7	-0.304	2	-0.673	0.21416	0.2254	50
391	thioridazine - PC3	-0.174	5	-0.44	0.21494	0.5918	60
392	hydrochlorothiazide - MCF7	0.312	2	0.672	0.21542	0.2593	50
393	Prestwick-1080 - PC3	-0.283	2	-0.672	0.21591	0.2873	50
394	carbinoxamine - MCF7	-0.279	2	-0.671	0.21697	0.1472	50
395	todralazine - MCF7	-0.336	2	-0.671	0.21744	0.2941	50
396	H-7 - MCF7	-0.333	2	-0.67	0.21878	0.4773	50
397	zoxazolamine - MCF7	-0.236	2	-0.668	0.22035	0.2635	50
398	luteolin - MCF7	-0.303	2	-0.668	0.22102	0.3929	50
399	bicuculline - MCF7	-0.318	2	-0.667	0.2217	0.3385	50
400	thiethylperazine - MCF7	0.244	2	0.667	0.22178	0.1754	50
401	flunisolide - MCF7	0.137	3	0.55	0.2242	0.233	66
402	doxazosin - MCF7	-0.333	2	-0.665	0.22558	0.3027	50
403	dexpanthenol - MCF7	0.409	2	0.664	0.22589	0.3507	50
404	budesonide - MCF7	-0.28	2	-0.664	0.22605	0.3352	50
405	salbutamol - PC3	-0.351	2	-0.664	0.22705	0.2908	50
406	mitoxantrone - MCF7	-0.293	2	-0.662	0.22882	0.3692	50
407	betahistine - MCF7	-0.282	2	-0.662	0.22949	0.4302	50
408	ethoxyquin - PC3	0.222	2	0.661	0.22949	0.2393	50
409	trioxysalen - MCF7	-0.285	2	-0.662	0.23007	0.32	50
410	calcium folinate - PC3	0.293	2	0.659	0.23361	0.2963	50
411	galantamine - MCF7	-0.248	2	-0.659	0.23395	0.4456	50
412	flecainide - MCF7	0.372	3	0.545	0.23418	0.2099	66
413	amrinone - MCF7	-0.312	2	-0.658	0.23462	0.2866	50
414	dimenhydrinate - MCF7	0.245	2	0.657	0.23595	0.4286	50
415	pentolonium - PC3	0.276	2	0.656	0.23649	0.2329	50
416	omeprazole - MCF7	-0.389	2	-0.656	0.23677	0.3862	50
417	harman - MCF7	-0.275	2	-0.656	0.23739	0.3204	50
418	glycopyrronium bromide - MCF7	0.285	2	0.655	0.238	0.2866	50
419	fluocinonide - MCF7	-0.454	3	-0.543	0.2382	0.3497	66
420	moroxydine - MCF7	-0.326	2	-0.654	0.23921	0.3007	50
421	conessine - MCF7	0.34	2	0.654	0.23959	0.0769	50
422	diphenhydramine - PC3	0.157	2	0.653	0.24194	0.2759	50
423	ellipticine - MCF7	-0.2	2	-0.653	0.2421	0.5746	50
424	piromidic acid - MCF7	-0.334	2	-0.651	0.24381	0.4382	50
425	rimexolone - MCF7	-0.361	2	-0.651	0.2444	0.3136	50
426	cyclopenthiazide - MCF7	-0.306	2	-0.648	0.24784	0.1968	50
427	zaprinast - MCF7	0.172	2	0.647	0.25021	0.1377	50
428	mephentermine - MCF7	-0.339	2	-0.647	0.25041	0.0775	50
429	paroxetine - MCF7	0.293	2	0.645	0.25212	0.1447	50
430	levocabastine - MCF7	-0.238	2	-0.645	0.25246	0.3631	50
431	nifedipine - PC3	0.308	2	0.645	0.25323	0.2609	50
432	mephentermine - PC3	-0.323	2	-0.645	0.25373	0.3099	50
433	clebopride - MCF7	-0.314	2	-0.644	0.25506	0.3212	50
434	bacampicillin - MCF7	-0.244	2	-0.643	0.25647	0.4963	50
435	karakoline - PC3	0.317	2	0.641	0.25818	0.3198	50
436	kinetin - MCF7	-0.422	2	-0.642	0.25826	0.1895	50
437	gelsemine - MCF7	0.25	2	0.641	0.25856	0.0827	50
438	methylprednisolone - MCF7	-0.299	2	-0.641	0.25888	0.2289	50
439	erastin - PC3	0.275	2	0.64	0.25947	0.4551	50
440	paclitaxel - MCF7	0.302	3	0.533	0.26044	0.3082	66
441	acetazolamide - MCF7	-0.326	2	-0.64	0.26079	0.4432	50
442	epirizole - MCF7	-0.334	2	-0.64	0.26104	0.3297	50
443	chloropyrazine - MCF7	-0.275	2	-0.64	0.26126	0.3091	50
444	etomidate - MCF7	-0.314	2	-0.638	0.26333	0.4064	50
445	cefoxitin - MCF7	-0.363	2	-0.637	0.26474	0.1589	50
446	asiaticoside - MCF7	-0.315	2	-0.636	0.26582	0.4024	50
447	chlorprothixene - MCF7	0.311	2	0.635	0.26627	0.3077	50
448	estropipate - MCF7	-0.244	2	-0.636	0.26669	0.2676	50
449	dequalinium chloride - MCF7	-0.215	2	-0.634	0.2685	0.313	50
450	cycloserine - MCF7	-0.361	2	-0.634	0.26884	0.5341	50
451	minaprine - MCF7	-0.313	2	-0.634	0.26993	0.2978	50
452	doxycycline - MCF7	-0.334	3	-0.527	0.27025	0.3889	66
453	digitoxigenin - MCF7	-0.282	2	-0.633	0.27079	0.2069	50
454	dapsone - MCF7	0.326	2	0.631	0.27226	0.5455	50
455	desoxycortone - MCF7	0.263	2	0.631	0.27254	0.1177	50
456	5279552 - MCF7	-0.211	2	-0.63	0.27617	0.3095	50
457	ofloxacin - MCF7	-0.179	2	-0.629	0.27733	0.2143	50
458	butoconazole - MCF7	-0.29	2	-0.628	0.27772	0.2803	50
459	racecadotril - MCF7	0.298	2	0.627	0.27822	0.3397	50
460	novobiocin - PC3	0.314	2	0.626	0.27989	0.1812	50
461	chlorcyclizine - PC3	-0.313	2	-0.626	0.28099	0.3006	50
462	pyrazinamide - MCF7	-0.308	2	-0.626	0.2814	0.4044	50
463	MS-275 - PC3	0.259	2	0.625	0.28148	0.7186	50
464	prednisone - PC3	0.204	2	0.625	0.28194	0.2819	50
465	talampicillin - MCF7	-0.323	2	-0.625	0.28291	0.3757	50
466	copper sulfate - MCF7	0.221	2	0.624	0.28301	0.3053	50
467	tacrolimus - MCF7	0.312	3	0.521	0.28593	0.5605	66
468	mefloquine - MCF7	0.337	2	0.622	0.28691	0.5266	50
469	metampicillin - MCF7	-0.322	2	-0.622	0.28739	0.3742	50
470	fendiline - MCF7	0.363	2	0.621	0.28862	0.6308	50
471	rosiglitazone - MCF7	0.201	7	0.348	0.29045	0.2922	57
472	salsolinol - MCF7	-0.394	2	-0.62	0.29184	0.2442	50
473	parbendazole - PC3	0.278	2	0.619	0.2921	0.2083	50
474	AG-013608 - MCF7	-0.321	4	-0.449	0.29273	0.3626	50
475	mebendazole - MCF7	-0.295	2	-0.618	0.29458	0.4803	50
476	cefixime - MCF7	-0.248	2	-0.617	0.29582	0.2746	50
477	sulfamethoxazole - PC3	-0.286	2	-0.616	0.29769	0.2955	50
478	mebhydrolin - MCF7	0.254	2	0.615	0.29784	0.3654	50
479	raubasine - MCF7	-0.278	2	-0.615	0.29852	0.2533	50
480	prednicarbate - MCF7	-0.313	2	-0.615	0.29878	0.1517	50
481	alprenolol - MCF7	-0.312	2	-0.615	0.29908	0.3147	50
482	5182598 - MCF7	0.353	2	0.613	0.30011	0.4641	50
483	hydroquinine - MCF7	-0.21	2	-0.614	0.30103	0.1119	50
484	riluzole - MCF7	-0.258	2	-0.613	0.3013	0.2517	50
485	levothyroxine sodium - MCF7	0.211	2	0.613	0.30136	0.2109	50
486	doxorubicin - MCF7	-0.282	2	-0.612	0.30403	0.569	50
487	sodium phenylbutyrate - HL60	-0.252	2	-0.611	0.30458	0.4198	50
488	Prestwick-857 - MCF7	-0.318	2	-0.611	0.3048	0.3272	50
489	tracazolate - MCF7	-0.386	2	-0.61	0.30635	0.3355	50
490	phenformin - PC3	-0.31	2	-0.61	0.30659	0.3378	50
491	nifedipine - MCF7	-0.349	4	-0.443	0.30788	0.3312	50
492	propofol - MCF7	-0.312	2	-0.608	0.30896	0.216	50
493	niflumic acid - MCF7	0.27	2	0.607	0.31007	0.2568	50
494	levcycloserine - MCF7	0.278	2	0.607	0.31031	0.1712	50
495	pindolol - MCF7	-0.288	2	-0.607	0.31226	0.2979	50
496	phentolamine - PC3	-0.243	2	-0.605	0.31496	0.2745	50
497	IC-86621 - PC3	-0.254	2	-0.605	0.31538	0.3529	50
498	Prestwick-682 - MCF7	-0.374	2	-0.604	0.31626	0.271	50
499	acacetin - PC3	-0.302	2	-0.603	0.31757	0.596	50
500	bupivacaine - MCF7	0.245	2	0.601	0.32009	0.1879	50
501	difenidol - MCF7	-0.195	2	-0.602	0.32015	0.5359	50
502	rottlerin - MCF7	0.194	3	0.504	0.32133	0.7047	66
503	picrotoxinin - MCF7	-0.29	2	-0.6	0.3223	0.2209	50
504	vancomycin - MCF7	0.319	2	0.599	0.32337	0.3493	50
505	torasemide - MCF7	-0.225	2	-0.599	0.32419	0.4012	50
506	trimetazidine - MCF7	-0.338	2	-0.599	0.32445	0.6043	50
507	Prestwick-860 - MCF7	-0.288	2	-0.598	0.32546	0.4917	50
508	naloxone - PC3	-0.302	2	-0.597	0.32687	0.6429	50
509	sparteine - MCF7	-0.338	2	-0.597	0.32717	0.4	50
510	piperacillin - PC3	0.287	2	0.596	0.32808	0.24	50
511	furosemide - MCF7	-0.325	2	-0.595	0.33077	0.2644	50
512	levonorgestrel - PC3	-0.219	2	-0.594	0.332	0.511	50
513	thioperamide - MCF7	0.327	3	0.5	0.33225	0.5495	66
514	Prestwick-1103 - MCF7	-0.243	2	-0.594	0.3324	0.4493	50
515	AH-6809 - PC3	0.171	2	0.593	0.33307	0.2857	50
516	flumetasone - PC3	-0.259	2	-0.593	0.33423	0.5235	50
517	methotrexate - HL60	0.263	2	0.592	0.33451	0.5086	50
518	carisoprodol - MCF7	-0.326	2	-0.592	0.33488	0.2622	50
519	colforsin - MCF7	-0.276	2	-0.592	0.33544	0.2951	50
520	diphemanil metilsulfate - PC3	0.414	2	0.589	0.3386	0.3356	50
521	quinethazone - PC3	-0.357	2	-0.59	0.33878	0.558	50
522	nalbuphine - MCF7	0.255	2	0.587	0.3424	0.3546	50
523	zomepirac - MCF7	-0.286	2	-0.587	0.34272	0.3911	50
524	tobramycin - MCF7	-0.381	2	-0.586	0.34486	0.592	50
525	lidocaine - MCF7	0.306	2	0.583	0.3485	0.5509	50
526	fenofibrate - MCF7	0.318	2	0.583	0.3487	0.4351	50
527	metoclopramide - MCF7	-0.454	3	-0.492	0.35071	0.2561	66
528	mefenamic acid - MCF7	-0.272	2	-0.582	0.35176	0.3621	50
529	triflusal - MCF7	-0.29	2	-0.581	0.3522	0.5691	50
530	cloxacillin - MCF7	-0.376	2	-0.581	0.3525	0.4897	50
531	hydralazine - MCF7	-0.43	3	-0.491	0.35304	0.4871	66
532	benzamil - PC3	-0.269	2	-0.581	0.35363	0.2941	50
533	salbutamol - MCF7	-0.357	2	-0.579	0.35624	0.2244	50
534	tetrahydroalstonine - MCF7	-0.389	2	-0.579	0.35711	0.1706	50
535	phenazopyridine - MCF7	-0.335	2	-0.575	0.36302	0.3312	50
536	sulfathiazole - MCF7	-0.282	2	-0.575	0.36405	0.3086	50
537	vinburnine - MCF7	-0.281	2	-0.574	0.36504	0.4036	50
538	aceclofenac - MCF7	-0.31	2	-0.573	0.36616	0.4634	50
539	Trolox C - MCF7	-0.337	2	-0.573	0.36663	0.3164	50
540	enilconazole - MCF7	-0.289	2	-0.572	0.36807	0.4964	50
541	oxetacaine - PC3	0.153	2	0.571	0.36934	0.2927	50
542	oxybuprocaine - MCF7	-0.301	2	-0.571	0.37005	0.4583	50
543	thalidomide - MCF7	-0.337	4	-0.42	0.37291	0.3394	50
544	mexiletine - PC3	-0.241	2	-0.568	0.37582	0.2787	50
545	2,6-dimethylpiperidine - PC3	-0.319	2	-0.567	0.37644	0.35	50
546	ursolic acid - PC3	0.252	2	0.566	0.37695	0.2857	50
547	spectinomycin - MCF7	-0.307	2	-0.567	0.37777	0.4524	50
548	alfuzosin - MCF7	0.124	3	0.48	0.38012	0.4016	66
549	chlortetracycline - PC3	-0.253	2	-0.564	0.38214	0.4633	50
550	etodolac - PC3	0.268	2	0.562	0.38377	0.2168	50
551	hexetidine - MCF7	-0.329	2	-0.563	0.38431	0.1944	50
552	BCB000038 - PC3	-0.227	2	-0.563	0.38443	0.5	50
553	methylbenzethonium chloride - PC3	0.322	2	0.561	0.38602	0.6308	50
554	dapsone - PC3	0.16	2	0.561	0.38638	0.1636	50
555	hydrastine hydrochloride - MCF7	-0.391	2	-0.561	0.38664	0.4393	50
556	edrophonium chloride - PC3	0.193	2	0.558	0.39033	0.232	50
557	thioguanosine - MCF7	-0.423	2	-0.559	0.39055	0.6515	50
558	0173570-0000 - PC3	0.159	4	0.412	0.39056	0.5591	50
559	zimeldine - MCF7	-0.297	2	-0.558	0.39115	0.5838	50
560	guanabenz - PC3	0.146	2	0.558	0.39123	0.6954	50
561	CP-690334-01 - MCF7	-0.324	4	-0.413	0.39209	0.5411	50
562	flecainide - PC3	-0.363	2	-0.557	0.39415	0.1575	50
563	pirenzepine - PC3	0.226	2	0.555	0.39564	0.3787	50
564	fludroxycortide - MCF7	-0.276	2	-0.556	0.39594	0.3951	50
565	pioglitazone - PC3	-0.318	5	-0.371	0.3969	0.7055	60
566	hydralazine - PC3	-0.275	2	-0.555	0.39775	0.435	50
567	Chicago Sky Blue 6B - MCF7	-0.3	2	-0.553	0.3995	0.3986	50
568	naftidrofuryl - MCF7	0.325	2	0.551	0.40186	0.4444	50
569	meclofenamic acid - PC3	0.339	2	0.55	0.40423	0.7946	50
570	azacitidine - MCF7	-0.3	2	-0.551	0.40463	0.5455	50
571	tetracaine - MCF7	-0.392	2	-0.55	0.40556	0.2792	50
572	ethotoin - MCF7	-0.229	3	-0.47	0.406	0.6716	66
573	griseofulvin - MCF7	-0.337	2	-0.55	0.40606	0.4057	50
574	lynestrenol - PC3	0.197	2	0.549	0.4063	0.4877	50
575	suloctidil - MCF7	-0.294	2	-0.548	0.40882	0.3469	50
576	procainamide - MCF7	-0.324	2	-0.547	0.41081	0.7333	50
577	cetirizine - MCF7	-0.329	2	-0.547	0.41111	0.7196	50
578	ribostamycin - MCF7	-0.307	2	-0.546	0.41185	0.1905	50
579	PHA-00767505E - MCF7	-0.282	2	-0.545	0.41393	0.5363	50
580	altretamine - MCF7	-0.263	2	-0.544	0.41523	0.4785	50
581	terconazole - MCF7	-0.237	2	-0.544	0.4156	0.5461	50
582	apomorphine - PC3	-0.246	2	-0.544	0.41626	0.4404	50
583	N6-methyladenosine - MCF7	-0.292	2	-0.543	0.41884	0.5776	50
584	bisacodyl - MCF7	-0.294	2	-0.542	0.42026	0.5313	50
585	clindamycin - PC3	-0.265	2	-0.541	0.42155	0.4378	50
586	NU-1025 - MCF7	-0.328	2	-0.539	0.42479	0.4247	50
587	dipyridamole - PC3	0.256	2	0.538	0.42632	0.3037	50
588	halcinonide - MCF7	-0.336	2	-0.537	0.42914	0.3866	50
589	dipyridamole - MCF7	-0.239	3	-0.461	0.43009	0.7429	66
590	vitexin - MCF7	-0.233	2	-0.536	0.43135	0.6869	50
591	khellin - PC3	0.228	2	0.535	0.433	0.414	50
592	Prestwick-675 - PC3	-0.309	2	-0.534	0.43348	0.6455	50
593	sertaconazole - MCF7	-0.36	2	-0.534	0.43419	0.5564	50
594	dilazep - PC3	-0.308	2	-0.531	0.43952	0.7124	50
595	tinidazole - PC3	-0.305	2	-0.53	0.44216	0.5668	50
596	prednisolone - MCF7	0.12	3	0.455	0.44263	0.4479	66
597	deptropine - MCF7	-0.27	2	-0.529	0.44304	0.5194	50
598	benzonatate - PC3	-0.251	2	-0.528	0.44421	0.2686	50
599	acenocoumarol - PC3	0.238	2	0.527	0.44606	0.4048	50
600	nalidixic acid - MCF7	-0.261	2	-0.527	0.4461	0.3125	50
601	2-aminobenzenesulfonamide - MCF7	-0.226	2	-0.527	0.44632	0.5032	50
602	tranylcypromine - PC3	-0.287	2	-0.526	0.44881	0.8367	50
603	oxaprozin - PC3	0.317	2	0.525	0.45091	0.4403	50
604	GW-8510 - PC3	-0.164	2	-0.523	0.45356	0.8489	50
605	perphenazine - MCF7	-0.237	2	-0.523	0.45471	0.5603	50
606	scopolamine N-oxide - PC3	0.244	2	0.522	0.45656	0.495	50
607	fludrocortisone - PC3	-0.321	2	-0.521	0.45747	0.4938	50
608	hydroflumethiazide - MCF7	-0.307	2	-0.52	0.4601	0.6995	50
609	11-deoxy-16,16-dimethylprostaglandin E2 - PC3	-0.326	2	-0.519	0.46087	0.5166	50
610	helveticoside - PC3	-0.23	2	-0.518	0.46399	0.4416	50
611	6-bromoindirubin-3'-oxime - PC3	-0.318	4	-0.39	0.46532	0.7463	50
612	W-13 - MCF7	0.123	2	0.516	0.46781	0.6258	50
613	prednisone - MCF7	-0.247	2	-0.515	0.4695	0.3226	50
614	alverine - PC3	-0.213	2	-0.515	0.47022	0.3416	50
615	biperiden - MCF7	-0.198	3	-0.446	0.47054	0.6707	66
616	thiamphenicol - PC3	0.296	2	0.513	0.47177	0.8361	50
617	tolbutamide - MCF7	0.278	4	0.386	0.47329	0.5294	50
618	irinotecan - MCF7	-0.201	2	-0.512	0.47527	0.6632	50
619	sulindac - PC3	0.229	2	0.512	0.47561	0.828	50
620	moxisylyte - PC3	-0.281	2	-0.511	0.47735	0.4183	50
621	citiolone - PC3	-0.303	2	-0.507	0.48588	0.8351	50
622	phentolamine - MCF7	-0.335	4	-0.383	0.48917	0.4867	50
623	Gly-His-Lys - PC3	0.314	2	0.504	0.48986	0.7371	50
624	flavoxate - MCF7	-0.311	2	-0.503	0.49346	0.2622	50
625	C-75 - PC3	0.31	2	0.502	0.49433	0.4439	50
626	ethambutol - PC3	-0.194	2	-0.502	0.49582	0.5057	50
627	ketanserin - MCF7	-0.356	2	-0.5	0.49835	0.7514	50
628	N-acetyl-L-leucine - MCF7	-0.288	2	-0.5	0.49887	0.7654	50
629	glycocholic acid - MCF7	-0.198	2	-0.5	0.50066	0.5342	50
630	clozapine - MCF7	-0.138	10	-0.246	0.50267	0.5147	50
631	clorgiline - MCF7	-0.252	2	-0.497	0.50889	0.8296	50
632	atractyloside - MCF7	0.428	2	0.497	0.50934	0.7568	50
633	gentamicin - PC3	-0.299	2	-0.497	0.50964	0.6443	50
634	scopolamine N-oxide - MCF7	0.423	2	0.497	0.51036	0.344	50
635	ornidazole - MCF7	-0.198	2	-0.497	0.51243	0.5922	50
636	tamoxifen - MCF7	0.273	4	0.374	0.51485	0.5812	50
637	adipiodone - MCF7	-0.421	2	-0.496	0.51543	0.7826	50
638	diflunisal - MCF7	-0.416	2	-0.495	0.51698	0.4072	50
639	sulfadimethoxine - MCF7	0.29	2	0.495	0.51718	0.8177	50
640	lynestrenol - MCF7	-0.008	2	-0.494	0.52153	0.2973	50
641	melatonin - MCF7	0.404	2	0.494	0.52265	0.6964	50
642	mometasone - MCF7	-0.06	2	-0.493	0.52439	0.2846	50
643	valinomycin - MCF7	0.397	2	0.493	0.52571	0.7849	50
644	ondansetron - MCF7	-0.405	2	-0.492	0.52835	0.4643	50
645	androsterone - MCF7	-0.26	2	-0.492	0.52942	0.7759	50
646	quinisocaine - MCF7	0.391	2	0.492	0.53042	0.5957	50
647	isocorydine - MCF7	-0.146	2	-0.492	0.5307	0.6205	50
648	meclofenamic acid - MCF7	-0.403	2	-0.492	0.53145	0.6051	50
649	alpha-yohimbine - MCF7	-0.155	2	-0.491	0.53263	0.4403	50
650	viomycin - MCF7	-0.179	2	-0.491	0.5332	0.7237	50
651	mifepristone - MCF7	0.009	2	0.491	0.53358	0.4684	50
652	metronidazole - PC3	0.379	2	0.491	0.5342	0.7013	50
653	deferoxamine - PC3	-0.146	3	-0.422	0.53437	0.6605	66
654	chlorcyclizine - MCF7	-0.095	3	-0.422	0.53513	0.3956	66
655	thiamazole - PC3	0.384	2	0.49	0.53543	0.6289	50
656	oxybutynin - MCF7	-0.4	2	-0.49	0.53569	0.7397	50
657	CP-690334-01 - PC3	0.157	4	0.368	0.53608	0.7701	50
658	edrophonium chloride - MCF7	-0.399	2	-0.49	0.5364	0.6023	50
659	dyclonine - MCF7	0.383	2	0.49	0.53686	0.6749	50
660	solasodine - PC3	-0.252	2	-0.49	0.5371	0.7989	50
661	5707885 - MCF7	-0.132	2	-0.49	0.53839	0.4425	50
662	nomifensine - PC3	-0.29	2	-0.49	0.53839	0.5329	50
663	clopamide - MCF7	0.03	2	0.49	0.53865	0.6027	50
664	mephenesin - PC3	-0.398	2	-0.49	0.53893	0.7333	50
665	ganciclovir - MCF7	-0.395	2	-0.489	0.54175	0.3678	50
666	chloropyramine - MCF7	0.375	2	0.489	0.54207	0.5298	50
667	fulvestrant - HL60	0.201	6	0.303	0.54253	0.7112	50
668	gemfibrozil - MCF7	-0.395	2	-0.489	0.54302	0.4479	50
669	chlormezanone - MCF7	0.281	2	0.488	0.54398	0.5185	50
670	PF-00562151-00 - PC3	0.137	4	0.365	0.54523	0.5343	50
671	butirosin - MCF7	0.14	2	0.488	0.54577	0.5917	50
672	anisomycin - MCF7	0.3	2	0.487	0.54706	0.8705	50
673	kawain - MCF7	0.083	2	0.487	0.54825	0.5028	50
674	sulfamonomethoxine - MCF7	0.121	2	0.487	0.54935	0.7662	50
675	isoxicam - PC3	-0.305	2	-0.486	0.55356	0.6818	50
676	homatropine - PC3	-0.259	2	-0.485	0.55551	0.4602	50
677	ticlopidine - PC3	-0.387	2	-0.485	0.55738	0.738	50
678	vinpocetine - MCF7	-0.003	2	0.485	0.55793	0.4793	50
679	oxaprozin - MCF7	0.168	4	0.362	0.55822	0.7529	50
680	indapamide - PC3	0.135	2	0.484	0.55905	0.2906	50
681	kawain - PC3	-0.31	2	-0.484	0.5597	0.645	50
682	CP-320650-01 - PC3	0.179	4	0.361	0.55973	0.8182	50
683	cinchonine - MCF7	0.362	2	0.483	0.56277	0.8397	50
684	nilutamide - MCF7	-0.384	2	-0.483	0.56569	0.4138	50
685	vinblastine - MCF7	-0.175	2	-0.482	0.56615	0.5664	50
686	naltrexone - PC3	0.243	2	0.482	0.56875	0.6667	50
687	streptomycin - MCF7	0.358	2	0.482	0.56875	0.8365	50
688	lobelanidine - MCF7	-0.382	2	-0.482	0.56877	0.6527	50
689	phenylpropanolamine - MCF7	0.356	2	0.481	0.57112	0.6516	50
690	domperidone - MCF7	-0.148	2	-0.481	0.57128	0.6961	50
691	octopamine - MCF7	-0.326	2	-0.481	0.57253	0.8125	50
692	cefotaxime - MCF7	0.299	2	0.481	0.57281	0.3742	50
693	iobenguane - MCF7	0.114	2	0.481	0.57281	0.4733	50
694	clomifene - MCF7	-0.382	2	-0.481	0.57304	0.7744	50
695	cefmetazole - MCF7	-0.139	2	-0.479	0.57776	0.6536	50
696	pyridoxine - MCF7	-0.276	2	-0.479	0.57776	0.9138	50
697	tiletamine - MCF7	-0.073	2	-0.479	0.57829	0.601	50
698	genistein - PC3	-0.167	3	-0.406	0.57906	0.6626	66
699	sulfamethoxazole - MCF7	-0.086	2	-0.479	0.57919	0.4451	50
700	diphemanil metilsulfate - MCF7	0.351	2	0.479	0.57961	0.5181	50
701	progesterone - MCF7	-0.379	2	-0.479	0.58048	0.5475	50
702	pseudopelletierine - MCF7	-0.125	2	-0.478	0.58227	0.7333	50
703	palmatine - MCF7	0.083	2	0.478	0.58438	0.2199	50
704	enalapril - MCF7	0.083	2	0.477	0.58485	0.338	50
705	neomycin - PC3	0.259	2	0.477	0.58551	0.4375	50
706	ivermectin - PC3	-0.257	2	-0.477	0.58617	0.5227	50
707	ethoxyquin - MCF7	0.033	2	0.477	0.5869	0.5333	50
708	tolnaftate - MCF7	0.3	2	0.477	0.58811	0.8563	50
709	Prestwick-674 - PC3	-0.136	2	-0.476	0.58863	0.5276	50
710	sulfinpyrazone - MCF7	0.324	2	0.476	0.58921	0.4964	50
711	tridihexethyl - MCF7	0.346	2	0.476	0.58921	0.4653	50
712	isotretinoin - MCF7	-0.375	2	-0.476	0.58967	0.6549	50
713	letrozole - MCF7	0.021	2	0.476	0.59175	0.4211	50
714	aztreonam - PC3	-0.321	2	-0.475	0.59277	0.6456	50
715	adiphenine - PC3	0.293	2	0.475	0.59305	0.943	50
716	sotalol - MCF7	0.254	2	0.475	0.59472	0.4587	50
717	metampicillin - PC3	0.206	2	0.475	0.59523	0.9243	50
718	CP-944629 - PC3	-0.373	2	-0.474	0.59688	0.8579	50
719	merbromin - PC3	-0.372	2	-0.474	0.59744	0.6282	50
720	estrone - MCF7	-0.371	2	-0.473	0.60048	0.5536	50
721	lobeline - MCF7	-0.094	2	-0.473	0.60177	0.4034	50
722	15(S)-15-methylprostaglandin E2 - MCF7	-0.08	2	-0.473	0.60221	0.5655	50
723	indometacin - PC3	-0.228	2	-0.473	0.60221	0.5528	50
724	levomepromazine - MCF7	0.339	2	0.473	0.60267	0.895	50
725	amoxapine - MCF7	0.272	2	0.472	0.6038	0.6548	50
726	esculin - MCF7	0.338	2	0.472	0.6038	0.4426	50
727	midecamycin - MCF7	0.023	2	0.472	0.60422	0.375	50
728	betazole - PC3	-0.229	2	-0.472	0.60521	0.5467	50
729	Prestwick-642 - MCF7	0.337	2	0.471	0.60629	0.8333	50
730	pirinixic acid - PC3	-0.172	2	-0.471	0.60776	0.6928	50
731	terazosin - MCF7	0.336	2	0.471	0.60792	0.795	50
732	iloprost - MCF7	-0.176	2	-0.471	0.60893	0.5528	50
733	Prestwick-689 - MCF7	0.336	2	0.471	0.60939	0.6471	50
734	astemizole - MCF7	0.336	2	0.47	0.60985	0.9019	50
735	gemfibrozil - PC3	-0.366	2	-0.47	0.61163	0.8177	50
736	solanine - MCF7	0.039	2	0.47	0.61247	0.446	50
737	sulpiride - MCF7	-0.007	2	0.47	0.6133	0.6221	50
738	BCB000040 - MCF7	-0.365	2	-0.469	0.61452	0.5	50
739	xylometazoline - MCF7	-0.365	2	-0.469	0.61521	0.5714	50
740	ascorbic acid - MCF7	0.333	2	0.468	0.61804	0.6494	50
741	atropine oxide - MCF7	0.333	2	0.468	0.61873	0.6687	50
742	tolbutamide - PC3	0.052	2	0.468	0.61987	0.4286	50
743	diltiazem - PC3	-0.315	2	-0.467	0.62235	0.8525	50
744	hexestrol - MCF7	0.33	2	0.467	0.62362	0.7978	50
745	sulpiride - PC3	-0.349	2	-0.467	0.62404	0.791	50
746	lithocholic acid - PC3	0.268	2	0.467	0.62418	0.8046	50
747	lisinopril - MCF7	0.031	2	0.466	0.62496	0.6056	50
748	tetryzoline - MCF7	-0.361	2	-0.466	0.62521	0.4364	50
749	tolazoline - PC3	-0.227	2	-0.466	0.62637	0.7944	50
750	boldine - MCF7	-0.056	2	-0.466	0.62826	0.4607	50
751	mianserin - MCF7	0.328	2	0.465	0.62885	0.6282	50
752	selegiline - MCF7	-0.36	2	-0.465	0.62945	0.7159	50
753	theobromine - MCF7	-0.081	2	-0.465	0.62997	0.8192	50
754	hydrochlorothiazide - PC3	-0.131	2	-0.465	0.63052	0.6914	50
755	zardaverine - MCF7	0.325	2	0.464	0.63195	0.7415	50
756	methylergometrine - MCF7	0.236	2	0.464	0.63402	0.6947	50
757	mebeverine - MCF7	-0.082	2	-0.463	0.63567	0.5455	50
758	ketorolac - MCF7	0.069	2	0.463	0.63762	0.6907	50
759	famotidine - PC3	-0.295	2	-0.463	0.63816	0.7086	50
760	cefalotin - MCF7	0.27	2	0.462	0.64038	0.7339	50
761	AG-028671 - PC3	-0.357	2	-0.462	0.64078	0.7029	50
762	metolazone - MCF7	0.014	2	0.462	0.64092	0.7907	50
763	albendazole - MCF7	0.271	2	0.46	0.64609	0.7368	50
764	morantel - PC3	-0.278	2	-0.46	0.64671	0.825	50
765	raloxifene - MCF7	-0.11	3	-0.382	0.6469	0.6759	66
766	corticosterone - MCF7	0.095	2	0.46	0.64722	0.743	50
767	tolmetin - MCF7	0.314	2	0.459	0.64812	0.4615	50
768	streptozocin - MCF7	-0.028	2	0.459	0.64861	0.617	50
769	bromocriptine - MCF7	-0.353	2	-0.459	0.65015	0.7687	50
770	todralazine - PC3	-0.134	2	-0.459	0.6507	0.655	50
771	hemicholinium - MCF7	-0.351	2	-0.458	0.65494	0.7908	50
772	flufenamic acid - PC3	-0.247	2	-0.458	0.65587	0.8505	50
773	oxybenzone - MCF7	0.05	2	0.457	0.65706	0.8182	50
774	diprophylline - MCF7	-0.351	2	-0.457	0.6576	0.565	50
775	trifluoperazine - HL60	0.172	4	0.332	0.66234	0.8098	50
776	nicergoline - MCF7	0.011	2	0.455	0.66239	0.7563	50
777	josamycin - MCF7	0.046	2	0.455	0.66283	0.7807	50
778	troglitazone - PC3	-0.239	4	-0.332	0.66425	0.8354	50
779	cefotiam - MCF7	-0.347	2	-0.454	0.66726	0.6173	50
780	sulfaguanidine - PC3	-0.22	2	-0.454	0.66844	0.8838	50
781	cyclic adenosine monophosphate - MCF7	0.313	2	0.452	0.67086	0.6908	50
782	fluticasone - MCF7	0.313	2	0.452	0.67146	0.8971	50
783	etilefrine - MCF7	0.281	2	0.451	0.67671	0.8397	50
784	azacyclonol - PC3	-0.239	2	-0.45	0.67929	0.8319	50
785	flucloxacillin - MCF7	-0.14	2	-0.45	0.67929	0.6864	50
786	verapamil - PC3	-0.194	2	-0.45	0.68054	0.6272	50
787	erythromycin - MCF7	-0.343	2	-0.45	0.68112	0.5954	50
788	wortmannin - PC3	-0.343	2	-0.449	0.68257	0.7466	50
789	chlorogenic acid - MCF7	-0.089	2	-0.449	0.68337	0.4438	50
790	nomegestrol - MCF7	0.046	2	0.448	0.68442	0.6606	50
791	sisomicin - MCF7	-0.343	2	-0.449	0.68601	0.6114	50
792	clorsulon - MCF7	0.246	2	0.448	0.68744	0.9012	50
793	spironolactone - MCF7	0.08	2	0.448	0.68744	0.6622	50
794	clomipramine - MCF7	-0.342	2	-0.448	0.68796	0.7851	50
795	amodiaquine - MCF7	-0.164	2	-0.448	0.68862	0.74	50
796	proxyphylline - MCF7	-0.296	2	-0.447	0.68983	0.7895	50
797	diflunisal - PC3	-0.342	2	-0.447	0.69044	0.8218	50
798	propafenone - MCF7	0.004	2	0.446	0.69118	0.7378	50
799	bucladesine - MCF7	0.137	4	0.323	0.69152	0.6623	50
800	riboflavin - MCF7	-0.096	2	-0.447	0.69223	0.85	50
801	15(S)-15-methylprostaglandin E2 - PC3	-0.323	2	-0.446	0.69267	0.7131	50
802	ciprofloxacin - PC3	0.236	2	0.446	0.69293	0.7569	50
803	methazolamide - MCF7	-0.014	2	0.446	0.69347	0.6364	50
804	harpagoside - MCF7	-0.049	2	-0.446	0.69361	0.7647	50
805	nafcillin - MCF7	0.308	2	0.445	0.69512	0.6343	50
806	metrizamide - MCF7	0.307	2	0.444	0.69728	0.8	50
807	promazine - PC3	-0.072	2	-0.444	0.69848	0.5948	50
808	telenzepine - MCF7	0.307	2	0.444	0.69991	0.649	50
809	brompheniramine - MCF7	-0.067	2	-0.444	0.70029	0.3974	50
810	triamterene - MCF7	-0.338	2	-0.444	0.70064	0.6389	50
811	sulfadoxine - MCF7	0.211	2	0.443	0.70138	0.568	50
812	ornidazole - PC3	-0.314	2	-0.443	0.7015	0.8421	50
813	ampyrone - MCF7	0.305	2	0.442	0.70313	0.8442	50
814	procaine - MCF7	-0.104	2	-0.442	0.70466	0.8296	50
815	suprofen - MCF7	-0.071	2	-0.442	0.70532	0.5978	50
816	chlorzoxazone - MCF7	-0.337	2	-0.442	0.70569	0.9135	50
817	etamivan - MCF7	-0.336	2	-0.441	0.70891	0.7684	50
818	cinchocaine - PC3	-0.336	2	-0.44	0.70979	0.9304	50
819	colforsin - PC3	-0.308	2	-0.44	0.71118	0.6842	50
820	dimethadione - MCF7	0.301	2	0.44	0.71152	0.7037	50
821	IC-86621 - MCF7	-0.336	2	-0.44	0.71174	0.6807	50
822	pivampicillin - MCF7	-0.336	2	-0.439	0.71267	0.7816	50
823	convolamine - MCF7	0.074	2	0.439	0.71359	0.7848	50
824	ciclacillin - MCF7	0.228	2	0.439	0.71498	0.5772	50
825	amoxapine - PC3	-0.335	2	-0.439	0.7151	0.8436	50
826	bergenin - MCF7	-0.009	2	0.437	0.71896	0.6424	50
827	dicycloverine - MCF7	0.236	2	0.437	0.71923	0.8421	50
828	(+)-isoprenaline - MCF7	-0.333	2	-0.437	0.72023	0.6694	50
829	aciclovir - PC3	0.125	2	0.437	0.72029	0.8563	50
830	rofecoxib - MCF7	0.037	4	0.314	0.72034	0.6933	50
831	0198306-0000 - PC3	-0.268	2	-0.437	0.7213	0.8182	50
832	tribenoside - MCF7	-0.08	2	-0.436	0.72172	0.5873	50
833	meropenem - MCF7	0.299	2	0.436	0.72245	0.6786	50
834	tetrandrine - MCF7	0.299	2	0.436	0.72297	0.8196	50
835	ciclopirox - MCF7	0.276	2	0.436	0.72345	0.9073	50
836	pregnenolone - MCF7	0.005	2	0.436	0.72345	0.8994	50
837	dizocilpine - MCF7	-0.332	2	-0.436	0.72395	0.657	50
838	netilmicin - MCF7	-0.062	2	-0.435	0.72432	0.6528	50
839	molsidomine - MCF7	-0.088	2	-0.435	0.72484	0.7737	50
840	aminophenazone - MCF7	0.299	2	0.435	0.72484	0.6324	50
841	pargyline - MCF7	-0.331	2	-0.435	0.72577	0.9029	50
842	piperacetazine - MCF7	0.276	2	0.435	0.72623	0.7965	50
843	niclosamide - PC3	0.171	2	0.434	0.72798	0.8377	50
844	antimycin A - MCF7	-0.323	2	-0.434	0.72903	0.7426	50
845	adiphenine - MCF7	0.298	2	0.433	0.73007	0.8765	50
846	syrosingopine - MCF7	0.253	2	0.433	0.73063	0.93	50
847	PHA-00816795 - PC3	-0.217	2	-0.433	0.73132	0.7092	50
848	Prestwick-665 - PC3	0.221	2	0.433	0.73216	0.7438	50
849	dihydroergotamine - PC3	0.021	2	0.432	0.73299	0.5901	50
850	0198306-0000 - MCF7	-0.244	2	-0.431	0.73589	0.8105	50
851	clemastine - MCF7	-0.014	2	0.431	0.73625	0.855	50
852	perphenazine - PC3	-0.328	2	-0.431	0.73641	0.7685	50
853	0316684-0000 - MCF7	0.296	2	0.431	0.73673	0.7153	50
854	isoconazole - MCF7	0.296	2	0.431	0.73814	0.8174	50
855	diflorasone - MCF7	0.296	2	0.43	0.73953	0.7702	50
856	ranitidine - PC3	-0.273	2	-0.429	0.7414	0.9512	50
857	carbachol - MCF7	-0.243	2	-0.429	0.74307	0.9302	50
858	procarbazine - MCF7	0.247	2	0.429	0.74337	0.7651	50
859	acetohexamide - MCF7	-0.326	2	-0.428	0.74418	0.7532	50
860	profenamine - MCF7	0.295	2	0.428	0.74434	0.8818	50
861	merbromin - MCF7	-0.023	2	0.428	0.74625	0.8777	50
862	metoclopramide - PC3	0.201	2	0.428	0.74625	0.5414	50
863	BCB000040 - PC3	-0.193	2	-0.428	0.74649	0.7733	50
864	ketotifen - MCF7	0.294	2	0.427	0.74939	0.9135	50
865	lysergol - MCF7	-0.052	2	-0.427	0.74963	0.75	50
866	diethylcarbamazine - MCF7	-0.055	2	-0.426	0.75224	0.6433	50
867	CP-863187 - MCF7	0.186	2	0.425	0.75375	0.8599	50
868	meteneprost - MCF7	0.292	2	0.425	0.75426	0.7471	50
869	methoxsalen - MCF7	-0.315	2	-0.424	0.75665	0.5742	50
870	5707885 - PC3	-0.263	2	-0.424	0.75707	0.7661	50
871	canrenoic acid - MCF7	0.291	2	0.424	0.75832	0.55	50
872	nitrofural - MCF7	-0.323	2	-0.424	0.7587	0.7785	50
873	(+/-)-catechin - MCF7	-0.019	2	0.423	0.75943	0.6414	50
874	triprolidine - MCF7	0.273	2	0.422	0.76188	0.6324	50
875	papaverine - MCF7	-0.317	2	-0.422	0.76355	0.8276	50
876	hydrocotarnine - MCF7	0.286	2	0.422	0.76367	0.8732	50
877	promethazine - MCF7	-0.321	2	-0.421	0.76532	0.8611	50
878	ampicillin - MCF7	-0.028	2	0.421	0.76677	0.8652	50
879	3-nitropropionic acid - MCF7	-0.292	2	-0.42	0.76764	0.8323	50
880	triflupromazine - MCF7	-0.32	2	-0.42	0.76856	0.5909	50
881	etifenin - MCF7	0.288	2	0.42	0.76866	0.6531	50
882	podophyllotoxin - MCF7	-0.082	2	-0.419	0.77238	0.9174	50
883	moracizine - MCF7	0.287	2	0.418	0.77383	0.7725	50
884	blebbistatin - MCF7	-0.318	2	-0.417	0.77792	0.8987	50
885	pyrantel - PC3	-0.317	2	-0.416	0.78007	0.9426	50
886	physostigmine - MCF7	-0.045	2	-0.416	0.78039	0.787	50
887	mimosine - MCF7	0.028	2	0.415	0.78212	0.8242	50
888	diloxanide - MCF7	-0.316	2	-0.415	0.78218	0.8633	50
889	amoxicillin - MCF7	-0.316	2	-0.415	0.78317	0.8571	50
890	nialamide - PC3	0.283	2	0.415	0.78341	0.6822	50
891	phensuximide - MCF7	-0.315	2	-0.414	0.78381	0.8436	50
892	isoxicam - MCF7	0.037	2	0.415	0.78389	0.858	50
893	pirinixic acid - MCF7	-0.072	2	-0.414	0.78413	0.7283	50
894	iopanoic acid - MCF7	0.283	2	0.414	0.78452	0.8806	50
895	isoniazid - MCF7	0.283	2	0.414	0.78506	0.7438	50
896	ofloxacin - PC3	-0.073	2	-0.413	0.78576	0.9006	50
897	carbenoxolone - MCF7	-0.315	2	-0.413	0.78753	0.7432	50
898	loracarbef - MCF7	0.283	2	0.413	0.78816	0.7748	50
899	novobiocin - MCF7	0.054	4	0.293	0.78818	0.7007	50
900	3-hydroxy-DL-kynurenine - MCF7	-0.17	4	-0.293	0.79039	0.861	50
901	ramipril - MCF7	0.233	2	0.411	0.79222	0.6382	50
902	sulfametoxydiazine - MCF7	-0.314	2	-0.411	0.79283	0.9175	50
903	NS-398 - MCF7	0.281	2	0.411	0.79393	0.7986	50
904	amylocaine - PC3	-0.314	2	-0.41	0.79454	0.9198	50
905	praziquantel - MCF7	-0.313	2	-0.409	0.7958	0.7962	50
906	bromperidol - MCF7	-0.313	2	-0.409	0.79709	0.9032	50
907	butamben - MCF7	0.232	2	0.409	0.79749	0.8412	50
908	nisoxetine - MCF7	0.245	2	0.409	0.79788	0.8408	50
909	adrenosterone - MCF7	0.223	2	0.409	0.79824	0.7669	50
910	norethisterone - MCF7	-0.313	2	-0.408	0.79878	0.8882	50
911	pyrimethamine - MCF7	-0.059	2	-0.408	0.79932	0.7905	50
912	strophanthidin - MCF7	0.28	2	0.408	0.80009	0.8848	50
913	scopolamine - MCF7	-0.064	2	-0.408	0.80023	0.7925	50
914	ritodrine - MCF7	-0.125	2	-0.407	0.8018	0.957	50
915	ceforanide - MCF7	0.016	2	0.408	0.80218	0.8889	50
916	tranexamic acid - MCF7	-0.233	2	-0.407	0.80228	0.8621	50
917	gabexate - MCF7	0.279	2	0.407	0.80309	0.9161	50
918	isoxsuprine - MCF7	-0.012	2	0.406	0.80536	0.8765	50
919	naringenin - MCF7	0.032	2	0.406	0.80616	0.9508	50
920	chlorpromazine - PC3	0.086	4	0.287	0.80624	0.8964	50
921	aztreonam - MCF7	-0.233	2	-0.405	0.8082	0.832	50
922	diclofenamide - MCF7	0.012	2	0.405	0.80842	0.8113	50
923	imidurea - MCF7	0.277	2	0.403	0.81166	0.8271	50
924	oxolinic acid - PC3	0.212	2	0.403	0.81218	0.8095	50
925	colecalciferol - MCF7	-0.309	2	-0.402	0.8153	0.8177	50
926	etynodiol - MCF7	0.276	2	0.401	0.81683	0.9508	50
927	clozapine - HL60	0.132	4	0.283	0.81802	0.9548	50
928	tyloxapol - MCF7	-0.221	2	-0.4	0.81862	0.9483	50
929	imipramine - MCF7	-0.054	2	-0.4	0.81985	0.8129	50
930	betazole - MCF7	0.275	2	0.4	0.82027	0.7721	50
931	dexamethasone - PC3	0.03	2	0.399	0.82303	0.9333	50
932	mebendazole - PC3	-0.287	2	-0.398	0.82415	0.876	50
933	naftifine - MCF7	0.273	2	0.398	0.82492	0.9394	50
934	(-)-isoprenaline - MCF7	-0.122	2	-0.396	0.82806	0.8155	50
935	metergoline - MCF7	-0.038	2	-0.396	0.8291	0.8062	50
936	oxymetazoline - PC3	-0.284	2	-0.396	0.82952	0.954	50
937	dextromethorphan - MCF7	-0.092	2	-0.396	0.82977	0.8063	50
938	bufexamac - MCF7	0.271	2	0.395	0.83186	0.88	50
939	benperidol - MCF7	-0.305	2	-0.395	0.83196	0.9468	50
940	eldeline - PC3	0.271	2	0.395	0.83206	0.925	50
941	neostigmine bromide - MCF7	0.271	2	0.394	0.83383	0.9261	50
942	amprolium - PC3	0.156	2	0.394	0.83496	0.8671	50
943	nitrofurantoin - MCF7	-0.053	2	-0.393	0.83695	0.8209	50
944	isosorbide - MCF7	-0.304	2	-0.393	0.83781	0.8012	50
945	fusaric acid - MCF7	-0.304	2	-0.392	0.83828	0.9385	50
946	azaperone - MCF7	-0.027	2	0.392	0.83938	0.8049	50
947	suramin sodium - PC3	0.223	2	0.391	0.8417	0.9535	50
948	hexylcaine - MCF7	0.014	2	0.391	0.84202	0.7606	50
949	Prestwick-981 - MCF7	-0.044	2	-0.391	0.84258	0.7813	50
950	mianserin - PC3	0.093	2	0.39	0.84274	0.9539	50
951	pivmecillinam - MCF7	0.26	2	0.39	0.84274	0.9405	50
952	nomifensine - MCF7	-0.299	2	-0.39	0.84486	0.9677	50
953	santonin - MCF7	-0.302	2	-0.389	0.84512	0.811	50
954	remoxipride - MCF7	-0.019	2	0.389	0.84512	0.8406	50
955	parthenolide - MCF7	0.268	2	0.388	0.84691	0.95	50
956	molindone - MCF7	0.191	2	0.388	0.84791	0.8182	50
957	nalidixic acid - PC3	0.023	2	0.388	0.84791	0.7778	50
958	trapidil - MCF7	0.002	2	0.387	0.85019	0.85	50
959	urapidil - MCF7	0.237	2	0.387	0.85019	0.8562	50
960	betulin - MCF7	-0.3	2	-0.387	0.85145	0.7317	50
961	loxapine - MCF7	0.267	2	0.386	0.85168	0.8378	50
962	sulfanilamide - MCF7	-0.044	2	-0.386	0.85222	0.795	50
963	iocetamic acid - MCF7	-0.07	2	-0.386	0.85264	0.821	50
964	pancuronium bromide - MCF7	0.235	2	0.386	0.853	0.9134	50
965	canadine - MCF7	-0.218	2	-0.386	0.85329	0.9741	50
966	penbutolol - MCF7	0.259	2	0.384	0.85612	0.9433	50
967	dehydrocholic acid - PC3	-0.215	2	-0.384	0.85659	0.8555	50
968	mepyramine - MCF7	-0.059	2	-0.384	0.85659	0.9143	50
969	griseofulvin - PC3	0.173	2	0.384	0.85671	0.7987	50
970	sulfachlorpyridazine - MCF7	-0.279	2	-0.383	0.85926	0.9271	50
971	fluorometholone - MCF7	-0.298	2	-0.383	0.8598	0.8308	50
972	thiamphenicol - MCF7	-0.298	2	-0.382	0.86011	0.9302	50
973	kanamycin - MCF7	0.24	2	0.38	0.86441	0.8446	50
974	etofenamate - MCF7	0.261	2	0.38	0.86506	0.7162	50
975	acebutolol - MCF7	0.261	2	0.379	0.86606	0.9057	50
976	baclofen - MCF7	-0.287	2	-0.378	0.86992	0.8933	50
977	glibenclamide - MCF7	0.254	2	0.377	0.87143	0.9244	50
978	tenoxicam - MCF7	-0.293	2	-0.375	0.87614	0.7865	50
979	PF-00539758-00 - PC3	0.256	2	0.374	0.87821	0.8953	50
980	glycopyrronium bromide - PC3	0.257	2	0.373	0.87856	0.8798	50
981	mefenamic acid - PC3	-0.026	2	0.373	0.87904	0.7407	50
982	doxylamine - MCF7	0.256	2	0.372	0.88087	0.9065	50
983	pimethixene - MCF7	-0.292	2	-0.372	0.88169	0.8854	50
984	chlortalidone - MCF7	0.231	2	0.371	0.88252	0.9392	50
985	mefloquine - PC3	0.035	2	0.371	0.88391	0.9592	50
986	dorzolamide - MCF7	-0.273	2	-0.37	0.88413	0.8333	50
987	procaine - PC3	-0.08	2	-0.369	0.88568	0.9461	50
988	dihydroergotamine - MCF7	-0.275	2	-0.367	0.89039	0.9595	50
989	metronidazole - MCF7	0.194	2	0.367	0.89089	0.9725	50
990	repaglinide - MCF7	-0.052	2	-0.367	0.89123	0.9745	50
991	dosulepin - MCF7	0.199	2	0.366	0.89236	0.9733	50
992	chloramphenicol - PC3	-0.017	2	0.366	0.89302	0.8968	50
993	0297417-0002B - MCF7	-0.206	2	-0.364	0.89524	0.9704	50
994	terfenadine - MCF7	0.037	2	0.364	0.89731	0.9845	50
995	ozagrel - MCF7	0.239	2	0.363	0.89795	0.8779	50
996	piribedil - MCF7	-0.072	2	-0.362	0.89898	0.8895	50
997	tolfenamic acid - PC3	-0.205	2	-0.362	0.89952	0.9143	50
998	tiratricol - MCF7	-0.248	2	-0.361	0.90043	0.866	50
999	oleandomycin - PC3	-0.286	2	-0.359	0.90355	0.9231	50
1000	flucytosine - MCF7	-0.063	2	-0.359	0.90413	0.9455	50
1001	SB-203580 - PC3	-0.038	2	-0.359	0.90465	0.9278	50
1002	flutamide - PC3	0.005	2	0.359	0.9056	0.8889	50
1003	PHA-00846566E - PC3	-0.271	2	-0.358	0.90691	0.8855	50
1004	PHA-00745360 - PC3	-0.099	4	-0.25	0.90714	0.9385	50
1005	cefazolin - PC3	-0.254	2	-0.357	0.90717	0.9435	50
1006	fluorocurarine - MCF7	-0.284	2	-0.357	0.90717	0.9394	50
1007	hydrocortisone - MCF7	-0.284	2	-0.357	0.90799	0.896	50
1008	bambuterol - MCF7	-0.284	2	-0.357	0.90843	0.9504	50
1009	etodolac - MCF7	-0.252	2	-0.356	0.91	0.9474	50
1010	mefexamide - MCF7	-0.283	2	-0.355	0.91105	0.8546	50
1011	clonidine - MCF7	-0.028	2	0.356	0.91115	0.9125	50
1012	(-)-atenolol - MCF7	0.227	2	0.356	0.91185	0.872	50
1013	0317956-0000 - MCF7	-0.242	4	-0.248	0.91293	0.9276	50
1014	valinomycin - PC3	0.035	2	0.354	0.91499	0.9454	50
1015	azlocillin - MCF7	-0.014	2	0.354	0.91527	0.8987	50
1016	bumetanide - MCF7	-0.282	2	-0.352	0.91542	0.9549	50
1017	metacycline - MCF7	0.197	2	0.353	0.9158	0.938	50
1018	pimozide - MCF7	0.203	2	0.353	0.91701	0.9803	50
1019	tocainide - MCF7	0.227	2	0.352	0.91769	0.9308	50
1020	cortisone - MCF7	-0.281	2	-0.351	0.91785	0.9649	50
1021	etanidazole - MCF7	0.245	2	0.352	0.91859	0.8931	50
1022	megestrol - MCF7	0.234	2	0.351	0.91998	0.9133	50
1023	clofilium tosylate - MCF7	0.244	2	0.35	0.92051	0.95	50
1024	tranexamic acid - PC3	-0.058	2	-0.349	0.92163	0.9503	50
1025	perhexiline - MCF7	-0.053	2	-0.348	0.92334	0.963	50
1026	wortmannin - HL60	-0.163	4	-0.244	0.92339	0.9618	50
1027	pheniramine - MCF7	0.212	2	0.348	0.92439	0.9627	50
1028	miconazole - MCF7	-0.28	2	-0.347	0.92445	0.8793	50
1029	harmol - MCF7	0.243	2	0.348	0.92469	0.9236	50
1030	astemizole - PC3	-0.058	2	-0.347	0.92513	0.9615	50
1031	Prestwick-685 - MCF7	0.242	2	0.346	0.92759	0.9517	50
1032	hydroxyzine - PC3	-0.178	2	-0.345	0.92759	0.9091	50
1033	altizide - MCF7	-0.277	2	-0.345	0.92835	0.932	50
1034	rilmenidine - MCF7	-0.045	2	-0.344	0.92932	0.9408	50
1035	tetracycline - PC3	-0.005	2	0.345	0.92934	0.9315	50
1036	allantoin - PC3	0.232	2	0.343	0.93181	0.9067	50
1037	celecoxib - MCF7	-0.154	4	-0.24	0.93447	0.9516	50
1038	mepenzolate bromide - MCF7	-0.035	2	0.34	0.93727	0.9568	50
1039	homosalate - PC3	0.204	2	0.339	0.93791	0.9362	50
1040	amantadine - MCF7	-0.048	2	-0.336	0.93972	0.9388	50
1041	methyldopate - MCF7	-0.274	2	-0.336	0.9403	0.976	50
1042	proguanil - MCF7	-0.021	2	0.336	0.9432	0.9503	50
1043	hesperidin - MCF7	-0.029	2	0.334	0.94525	0.8625	50
1044	ranitidine - MCF7	0.233	2	0.333	0.94624	0.9245	50
1045	vidarabine - MCF7	0.233	2	0.333	0.94658	0.9667	50
1046	cefapirin - MCF7	-0.23	2	-0.33	0.94785	0.9626	50
1047	carbimazole - MCF7	-0.043	2	-0.33	0.94805	0.9632	50
1048	(+)-chelidonine - MCF7	-0.271	2	-0.329	0.94886	0.8658	50
1049	benzethonium chloride - MCF7	-0.002	2	0.329	0.95242	0.9893	50
1050	captopril - MCF7	-0.017	2	0.328	0.95264	0.9608	50
1051	methacholine chloride - MCF7	-0.269	2	-0.326	0.95294	0.9944	50
1052	11-deoxy-16,16-dimethylprostaglandin E2 - MCF7	0.229	2	0.328	0.9531	0.9474	50
1053	oxetacaine - MCF7	0.215	2	0.327	0.95401	0.9834	50
1054	trazodone - MCF7	-0.067	2	-0.325	0.95417	0.9888	50
1055	dioxybenzone - MCF7	-0.268	2	-0.324	0.95584	0.9653	50
1056	hecogenin - MCF7	-0.067	2	-0.322	0.95793	0.965	50
1057	rotenone - PC3	0.227	2	0.324	0.95811	0.9532	50
1058	sulfadiazine - PC3	0.024	2	0.322	0.9601	0.8966	50
1059	ioversol - MCF7	-0.25	2	-0.32	0.96061	0.9514	50
1060	minaprine - PC3	-0.258	2	-0.32	0.96081	0.9823	50
1061	H-7 - PC3	0.138	2	0.321	0.96117	0.9886	50
1062	SB-202190 - PC3	-0.267	2	-0.319	0.96117	0.9506	50
1063	CAY-10397 - PC3	-0.193	2	-0.319	0.96129	0.9828	50
1064	demeclocycline - PC3	-0.242	2	-0.317	0.96324	0.9618	50
1065	vanoxerine - MCF7	-0.265	2	-0.317	0.96324	0.9853	50
1066	(-)-MK-801 - MCF7	-0.265	2	-0.316	0.96477	0.9824	50
1067	STOCK1N-35215 - PC3	-0.263	2	-0.315	0.96674	0.964	50
1068	acetylsalicylic acid - PC3	0.013	2	0.315	0.9671	0.9618	50
1069	cyclopentolate - MCF7	-0.231	2	-0.314	0.96731	0.9554	50
1070	trimethylcolchicinic acid - MCF7	-0.248	2	-0.313	0.96825	0.9888	50
1071	oxedrine - MCF7	-0.05	2	-0.312	0.96896	0.9346	50
1072	quipazine - MCF7	-0.262	2	-0.311	0.96992	0.9692	50
1073	oxamniquine - MCF7	-0.261	2	-0.309	0.97183	0.9816	50
1074	CP-944629 - MCF7	-0.068	2	-0.309	0.97193	0.972	50
1075	corbadrine - MCF7	-0.261	2	-0.308	0.97221	0.9886	50
1076	dirithromycin - MCF7	-0.054	2	-0.308	0.97238	0.9634	50
1077	aceclofenac - PC3	0.056	2	0.308	0.97372	0.9355	50
1078	meprylcaine - MCF7	0.191	2	0.308	0.97394	0.9412	50
1079	Y-27632 - MCF7	-0.211	2	-0.306	0.97427	0.9891	50
1080	MK-886 - MCF7	-0.227	2	-0.306	0.97455	0.9735	50
1081	stachydrine - MCF7	-0.093	2	-0.306	0.97455	0.98	50
1082	zidovudine - MCF7	-0.259	2	-0.306	0.97491	0.977	50
1083	tropine - MCF7	-0.252	2	-0.304	0.97648	0.9396	50
1084	harmalol - MCF7	-0.257	2	-0.302	0.97785	0.9829	50
1085	sulfapyridine - MCF7	0.21	2	0.302	0.97899	0.9809	50
1086	tacrine - MCF7	-0.208	2	-0.3	0.97976	0.9484	50
1087	cytisine - MCF7	0.209	2	0.301	0.98	0.9565	50
1088	resveratrol - PC3	0.139	2	0.298	0.98171	0.9947	50
1089	captopril - PC3	-0.245	2	-0.296	0.98258	0.9615	50
1090	16-phenyltetranorprostaglandin E2 - MCF7	-0.056	2	-0.296	0.98268	0.9825	50
1091	chenodeoxycholic acid - MCF7	-0.254	2	-0.296	0.9833	0.993	50
1092	nordihydroguaiaretic acid - ssMCF7	-0.045	2	0.296	0.98364	1	50
1093	chlorhexidine - MCF7	-0.25	2	-0.293	0.9858	0.9797	50
1094	terbutaline - MCF7	-0.023	2	0.291	0.98736	0.979	50
1095	glimepiride - MCF7	-0.247	2	-0.284	0.99123	0.9938	50
1096	epirizole - PC3	-0.002	2	0.283	0.99173	0.9524	50
1097	alclometasone - MCF7	-0.036	2	0.279	0.99338	0.9793	50
1098	hexamethonium bromide - PC3	-0.042	2	0.272	0.99628	1	50
1099	chlorhexidine - PC3	-0.049	2	0.272	0.99634	0.9945	50
1100	lisuride - PC3	-0.207	2	-0.265	0.99815	1	50
1101	gabapentin - MCF7	-0.232	2	-0.26	0.9992	1	50
1102	(+)-chelidonine - PC3	1	1	1	---	---	100
1103	epiandrosterone - HL60	-1	1	-1	---	---	100
1104	chenodeoxycholic acid - PC3	0.919	1	0.999	---	---	100
1105	carbinoxamine - HL60	-0.898	1	-0.999	---	---	100
1106	fenoprofen - HL60	-0.888	1	-0.999	---	---	100
1107	biotin - MCF7	-0.887	1	-0.999	---	---	100
1108	scopoletin - HL60	-0.887	1	-0.999	---	---	100
1109	oxamniquine - HL60	-0.879	1	-0.998	---	---	100
1110	medrysone - HL60	-0.872	1	-0.998	---	---	100
1111	rifampicin - PC3	0.872	1	0.998	---	---	100
1112	tinidazole - HL60	-0.863	1	-0.998	---	---	100
1113	metacycline - PC3	-0.862	1	-0.997	---	---	100
1114	beclometasone - MCF7	-0.855	1	-0.997	---	---	100
1115	clomipramine - HL60	-0.852	1	-0.997	---	---	100
1116	piperacetazine - HL60	0.845	1	0.997	---	---	100
1117	Prestwick-692 - PC3	0.841	1	0.996	---	---	100
1118	caffeic acid - HL60	-0.827	1	-0.995	---	---	100
1119	calycanthine - PC3	0.815	1	0.994	---	---	100
1120	clorgiline - PC3	-0.824	1	-0.994	---	---	100
1121	milrinone - PC3	-0.821	1	-0.994	---	---	100
1122	spaglumic acid - MCF7	-0.82	1	-0.994	---	---	100
1123	vigabatrin - MCF7	0.8	1	0.994	---	---	100
1124	ethosuximide - MCF7	-0.816	1	-0.993	---	---	100
1125	halcinonide - HL60	-0.813	1	-0.993	---	---	100
1126	sulfamethizole - HL60	-0.813	1	-0.993	---	---	100
1127	cantharidin - HL60	-0.812	1	-0.993	---	---	100
1128	levothyroxine sodium - HL60	0.786	1	0.992	---	---	100
1129	ricinine - HL60	-0.809	1	-0.992	---	---	100
1130	solanine - HL60	-0.805	1	-0.992	---	---	100
1131	arcaine - HL60	-0.801	1	-0.991	---	---	100
1132	clotrimazole - PC3	0.766	1	0.99	---	---	100
1133	succinylsulfathiazole - HL60	-0.797	1	-0.99	---	---	100
1134	amiodarone - HL60	-0.795	1	-0.99	---	---	100
1135	bemegride - HL60	-0.794	1	-0.99	---	---	100
1136	R-atenolol - PC3	-0.792	1	-0.989	---	---	100
1137	florfenicol - HL60	0.757	1	0.989	---	---	100
1138	trichlormethiazide - HL60	-0.791	1	-0.989	---	---	100
1139	methyldopa - PC3	0.75	1	0.989	---	---	100
1140	cinoxacin - HL60	-0.788	1	-0.988	---	---	100
1141	glibenclamide - PC3	-0.787	1	-0.988	---	---	100
1142	etilefrine - HL60	-0.785	1	-0.988	---	---	100
1143	sitosterol - HL60	-0.785	1	-0.988	---	---	100
1144	trimipramine - HL60	0.742	1	0.987	---	---	100
1145	alclometasone - PC3	0.74	1	0.987	---	---	100
1146	decamethonium bromide - PC3	-0.782	1	-0.987	---	---	100
1147	epitiostanol - HL60	-0.779	1	-0.986	---	---	100
1148	pentamidine - PC3	0.737	1	0.986	---	---	100
1149	idazoxan - HL60	0.731	1	0.985	---	---	100
1150	Prestwick-984 - PC3	-0.773	1	-0.985	---	---	100
1151	tubocurarine chloride - PC3	-0.772	1	-0.984	---	---	100
1152	benzydamine - PC3	0.728	1	0.984	---	---	100
1153	suprofen - HL60	-0.771	1	-0.984	---	---	100
1154	benzbromarone - PC3	-0.771	1	-0.984	---	---	100
1155	sotalol - HL60	-0.769	1	-0.984	---	---	100
1156	mometasone - PC3	0.724	1	0.983	---	---	100
1157	fursultiamine - HL60	-0.768	1	-0.983	---	---	100
1158	furazolidone - PC3	-0.768	1	-0.983	---	---	100
1159	terconazole - PC3	0.722	1	0.983	---	---	100
1160	fipexide - PC3	0.72	1	0.983	---	---	100
1161	spiperone - PC3	-0.766	1	-0.982	---	---	100
1162	sulfadimethoxine - HL60	0.718	1	0.982	---	---	100
1163	nabumetone - PC3	-0.765	1	-0.982	---	---	100
1164	metoprolol - HL60	-0.765	1	-0.982	---	---	100
1165	nafcillin - PC3	0.713	1	0.981	---	---	100
1166	chlorogenic acid - PC3	0.71	1	0.981	---	---	100
1167	fluorometholone - HL60	-0.764	1	-0.981	---	---	100
1168	debrisoquine - PC3	0.709	1	0.98	---	---	100
1169	retrorsine - PC3	-0.762	1	-0.98	---	---	100
1170	proadifen - HL60	-0.762	1	-0.979	---	---	100
1171	clorgiline - HL60	0.703	1	0.979	---	---	100
1172	fluvastatin - PC3	0.7	1	0.978	---	---	100
1173	napelline - HL60	-0.756	1	-0.978	---	---	100
1174	dacarbazine - HL60	-0.753	1	-0.977	---	---	100
1175	dorzolamide - HL60	-0.751	1	-0.977	---	---	100
1176	amiprilose - PC3	0.694	1	0.977	---	---	100
1177	salsolinol - PC3	-0.751	1	-0.977	---	---	100
1178	clofazimine - PC3	0.693	1	0.976	---	---	100
1179	Prestwick-967 - HL60	-0.75	1	-0.976	---	---	100
1180	ipratropium bromide - HL60	-0.748	1	-0.975	---	---	100
1181	N-phenylanthranilic acid - MCF7	-0.748	1	-0.975	---	---	100
1182	tiaprofenic acid - HL60	0.687	1	0.975	---	---	100
1183	fenbendazole - MCF7	-0.747	1	-0.975	---	---	100
1184	gibberellic acid - HL60	-0.747	1	-0.975	---	---	100
1185	strophanthidin - HL60	-0.746	1	-0.975	---	---	100
1186	torasemide - PC3	0.684	1	0.975	---	---	100
1187	decitabine - MCF7	0.683	1	0.974	---	---	100
1188	ricinine - PC3	0.682	1	0.974	---	---	100
1189	dicoumarol - HL60	-0.744	1	-0.974	---	---	100
1190	kaempferol - HL60	-0.743	1	-0.974	---	---	100
1191	isocorydine - PC3	0.681	1	0.973	---	---	100
1192	esculetin - HL60	-0.741	1	-0.973	---	---	100
1193	dioxybenzone - HL60	-0.74	1	-0.973	---	---	100
1194	meprylcaine - PC3	0.679	1	0.973	---	---	100
1195	cycloserine - HL60	-0.736	1	-0.972	---	---	100
1196	demeclocycline - HL60	-0.736	1	-0.972	---	---	100
1197	ginkgolide A - PC3	0.674	1	0.972	---	---	100
1198	glimepiride - HL60	-0.735	1	-0.971	---	---	100
1199	nadolol - PC3	0.673	1	0.971	---	---	100
1200	etamsylate - HL60	-0.734	1	-0.971	---	---	100
1201	velnacrine - HL60	-0.733	1	-0.971	---	---	100
1202	sulfasalazine - PC3	-0.732	1	-0.97	---	---	100
1203	PF-00539745-00 - MCF7	0.671	1	0.97	---	---	100
1204	naringin - PC3	-0.73	1	-0.97	---	---	100
1205	omeprazole - HL60	-0.729	1	-0.969	---	---	100
1206	betamethasone - PC3	0.669	1	0.969	---	---	100
1207	sulfanilamide - HL60	-0.729	1	-0.969	---	---	100
1208	1,4-chrysenequinone - PC3	0.669	1	0.969	---	---	100
1209	flunisolide - HL60	-0.729	1	-0.969	---	---	100
1210	corbadrine - HL60	-0.728	1	-0.969	---	---	100
1211	methyldopate - HL60	-0.727	1	-0.968	---	---	100
1212	prednisolone - HL60	-0.726	1	-0.968	---	---	100
1213	eldeline - HL60	-0.726	1	-0.968	---	---	100
1214	tomelukast - MCF7	0.664	1	0.967	---	---	100
1215	dydrogesterone - PC3	0.662	1	0.967	---	---	100
1216	letrozole - HL60	-0.722	1	-0.967	---	---	100
1217	furosemide - HL60	0.658	1	0.966	---	---	100
1218	demecarium bromide - HL60	0.658	1	0.966	---	---	100
1219	flupentixol - HL60	-0.718	1	-0.965	---	---	100
1220	deptropine - HL60	-0.718	1	-0.964	---	---	100
1221	triprolidine - HL60	-0.717	1	-0.964	---	---	100
1222	Prestwick-984 - HL60	0.653	1	0.963	---	---	100
1223	pyridoxine - PC3	-0.715	1	-0.963	---	---	100
1224	calcium pantothenate - HL60	-0.715	1	-0.963	---	---	100
1225	phenoxybenzamine - PC3	0.652	1	0.963	---	---	100
1226	meropenem - HL60	-0.712	1	-0.962	---	---	100
1227	latamoxef - HL60	-0.709	1	-0.961	---	---	100
1228	aconitine - PC3	0.644	1	0.961	---	---	100
1229	pargyline - HL60	-0.708	1	-0.96	---	---	100
1230	luteolin - HL60	-0.708	1	-0.96	---	---	100
1231	pancuronium bromide - PC3	0.643	1	0.96	---	---	100
1232	etofenamate - HL60	-0.708	1	-0.96	---	---	100
1233	metacycline - HL60	-0.707	1	-0.96	---	---	100
1234	pimozide - PC3	0.639	1	0.959	---	---	100
1235	kinetin - HL60	-0.704	1	-0.958	---	---	100
1236	naringin - HL60	-0.703	1	-0.958	---	---	100
1237	apramycin - HL60	-0.702	1	-0.958	---	---	100
1238	fluticasone - PC3	0.634	1	0.956	---	---	100
1239	bupivacaine - HL60	0.634	1	0.956	---	---	100
1240	boldine - PC3	0.634	1	0.956	---	---	100
1241	repaglinide - PC3	-0.698	1	-0.956	---	---	100
1242	benzylpenicillin - HL60	-0.698	1	-0.956	---	---	100
1243	N6-methyladenosine - PC3	-0.698	1	-0.955	---	---	100
1244	flumetasone - HL60	-0.696	1	-0.954	---	---	100
1245	primidone - HL60	0.629	1	0.954	---	---	100
1246	cefalotin - HL60	-0.693	1	-0.954	---	---	100
1247	diperodon - PC3	0.626	1	0.953	---	---	100
1248	lincomycin - HL60	-0.69	1	-0.953	---	---	100
1249	cyclopenthiazide - PC3	-0.69	1	-0.952	---	---	100
1250	meptazinol - HL60	-0.69	1	-0.952	---	---	100
1251	lorglumide - HL60	-0.689	1	-0.952	---	---	100
1252	butacaine - PC3	0.624	1	0.952	---	---	100
1253	ethaverine - HL60	-0.689	1	-0.951	---	---	100
1254	ronidazole - MCF7	-0.689	1	-0.951	---	---	100
1255	Gly-His-Lys - MCF7	0.623	1	0.951	---	---	100
1256	clonidine - PC3	0.623	1	0.951	---	---	100
1257	adipiodone - PC3	-0.688	1	-0.951	---	---	100
1258	trimetazidine - PC3	-0.688	1	-0.951	---	---	100
1259	flunixin - HL60	-0.687	1	-0.95	---	---	100
1260	paracetamol - HL60	-0.686	1	-0.95	---	---	100
1261	tolfenamic acid - MCF7	0.621	1	0.95	---	---	100
1262	dihydroergocristine - PC3	0.62	1	0.949	---	---	100
1263	laudanosine - HL60	-0.686	1	-0.949	---	---	100
1264	spiperone - HL60	-0.686	1	-0.949	---	---	100
1265	sulfinpyrazone - HL60	-0.685	1	-0.949	---	---	100
1266	tracazolate - HL60	-0.685	1	-0.949	---	---	100
1267	Prestwick-860 - HL60	-0.685	1	-0.948	---	---	100
1268	sulconazole - HL60	-0.684	1	-0.948	---	---	100
1269	piretanide - HL60	0.617	1	0.947	---	---	100
1270	theophylline - HL60	-0.682	1	-0.946	---	---	100
1271	alverine - MCF7	-0.681	1	-0.946	---	---	100
1272	chloropyramine - PC3	0.616	1	0.946	---	---	100
1273	nicotinic acid - HL60	-0.68	1	-0.946	---	---	100
1274	doxazosin - HL60	-0.68	1	-0.946	---	---	100
1275	HC toxin - MCF7	0.615	1	0.945	---	---	100
1276	estriol - PC3	-0.679	1	-0.945	---	---	100
1277	mycophenolic acid - PC3	0.615	1	0.945	---	---	100
1278	dydrogesterone - HL60	-0.679	1	-0.945	---	---	100
1279	molindone - HL60	-0.678	1	-0.945	---	---	100
1280	nitrofurantoin - HL60	-0.677	1	-0.944	---	---	100
1281	scopoletin - MCF7	0.615	1	0.944	---	---	100
1282	3-acetamidocoumarin - PC3	0.614	1	0.944	---	---	100
1283	atropine methonitrate - HL60	0.614	1	0.944	---	---	100
1284	diethylcarbamazine - PC3	-0.676	1	-0.943	---	---	100
1285	sulfafurazole - HL60	-0.676	1	-0.943	---	---	100
1286	clomifene - HL60	0.611	1	0.943	---	---	100
1287	fluvoxamine - HL60	-0.675	1	-0.942	---	---	100
1288	ethionamide - PC3	0.61	1	0.942	---	---	100
1289	hydroxyachillin - HL60	0.61	1	0.942	---	---	100
1290	benfluorex - HL60	-0.673	1	-0.941	---	---	100
1291	syrosingopine - PC3	0.606	1	0.94	---	---	100
1292	flurbiprofen - HL60	0.605	1	0.94	---	---	100
1293	fluorometholone - PC3	-0.67	1	-0.939	---	---	100
1294	prednisolone - PC3	-0.669	1	-0.939	---	---	100
1295	xamoterol - HL60	-0.669	1	-0.938	---	---	100
1296	idazoxan - PC3	0.601	1	0.938	---	---	100
1297	piretanide - PC3	0.601	1	0.938	---	---	100
1298	ronidazole - HL60	-0.668	1	-0.938	---	---	100
1299	diloxanide - PC3	-0.668	1	-0.937	---	---	100
1300	trioxysalen - HL60	-0.668	1	-0.937	---	---	100
1301	aminophylline - PC3	-0.667	1	-0.937	---	---	100
1302	ketoprofen - HL60	-0.666	1	-0.936	---	---	100
1303	levothyroxine sodium - PC3	-0.664	1	-0.936	---	---	100
1304	atovaquone - HL60	0.597	1	0.935	---	---	100
1305	amiprilose - HL60	-0.663	1	-0.935	---	---	100
1306	phenacetin - PC3	-0.663	1	-0.935	---	---	100
1307	R-atenolol - HL60	0.597	1	0.935	---	---	100
1308	metrizamide - PC3	-0.663	1	-0.935	---	---	100
1309	alprostadil - HL60	-0.662	1	-0.934	---	---	100
1310	chloramphenicol - MCF7	0.597	1	0.934	---	---	100
1311	hydrocotarnine - PC3	0.597	1	0.934	---	---	100
1312	8-azaguanine - HL60	-0.661	1	-0.934	---	---	100
1313	adiphenine - HL60	0.596	1	0.934	---	---	100
1314	tamoxifen - PC3	-0.661	1	-0.934	---	---	100
1315	lymecycline - HL60	-0.66	1	-0.933	---	---	100
1316	piribedil - PC3	-0.66	1	-0.933	---	---	100
1317	Prestwick-691 - PC3	-0.659	1	-0.933	---	---	100
1318	mifepristone - PC3	-0.659	1	-0.933	---	---	100
1319	caffeic acid - MCF7	-0.659	1	-0.932	---	---	100
1320	lovastatin - PC3	0.594	1	0.932	---	---	100
1321	isometheptene - PC3	0.594	1	0.932	---	---	100
1322	drofenine - HL60	-0.658	1	-0.932	---	---	100
1323	bumetanide - HL60	0.593	1	0.932	---	---	100
1324	tetryzoline - HL60	-0.656	1	-0.931	---	---	100
1325	propranolol - HL60	-0.656	1	-0.931	---	---	100
1326	pivampicillin - HL60	-0.656	1	-0.93	---	---	100
1327	Prestwick-1083 - HL60	-0.655	1	-0.93	---	---	100
1328	morantel - HL60	-0.654	1	-0.93	---	---	100
1329	alfadolone - MCF7	-0.654	1	-0.929	---	---	100
1330	2-aminobenzenesulfonamide - HL60	0.591	1	0.929	---	---	100
1331	atracurium besilate - PC3	0.59	1	0.929	---	---	100
1332	pancuronium bromide - HL60	-0.653	1	-0.929	---	---	100
1333	hydroquinine - HL60	0.59	1	0.929	---	---	100
1334	hymecromone - PC3	-0.653	1	-0.929	---	---	100
1335	terfenadine - HL60	0.59	1	0.929	---	---	100
1336	ozagrel - HL60	0.589	1	0.928	---	---	100
1337	levopropoxyphene - HL60	0.588	1	0.928	---	---	100
1338	trioxysalen - PC3	0.588	1	0.927	---	---	100
1339	acepromazine - HL60	-0.65	1	-0.927	---	---	100
1340	aminocaproic acid - MCF7	0.588	1	0.927	---	---	100
1341	pralidoxime - HL60	0.587	1	0.927	---	---	100
1342	tiaprofenic acid - PC3	-0.649	1	-0.926	---	---	100
1343	lactobionic acid - PC3	-0.648	1	-0.925	---	---	100
1344	piribedil - HL60	-0.648	1	-0.925	---	---	100
1345	viomycin - HL60	0.583	1	0.924	---	---	100
1346	aminohippuric acid - HL60	-0.645	1	-0.924	---	---	100
1347	clonidine - HL60	-0.645	1	-0.923	---	---	100
1348	Prestwick-967 - PC3	0.582	1	0.923	---	---	100
1349	(+)-isoprenaline - HL60	-0.644	1	-0.923	---	---	100
1350	glycocholic acid - HL60	-0.641	1	-0.921	---	---	100
1351	picrotoxinin - HL60	-0.641	1	-0.92	---	---	100
1352	tanespimycin - SKMEL5	0.577	1	0.92	---	---	100
1353	chlorhexidine - HL60	0.575	1	0.92	---	---	100
1354	zomepirac - HL60	-0.639	1	-0.92	---	---	100
1355	isocorydine - HL60	0.575	1	0.92	---	---	100
1356	baclofen - HL60	-0.638	1	-0.919	---	---	100
1357	nefopam - PC3	0.574	1	0.919	---	---	100
1358	butoconazole - HL60	-0.638	1	-0.918	---	---	100
1359	artemisinin - MCF7	-0.638	1	-0.918	---	---	100
1360	10-methoxyharmalan - HL60	-0.637	1	-0.918	---	---	100
1361	epivincamine - PC3	0.573	1	0.918	---	---	100
1362	amikacin - PC3	-0.637	1	-0.918	---	---	100
1363	3-acetylcoumarin - HL60	-0.637	1	-0.917	---	---	100
1364	proxyphylline - PC3	0.572	1	0.917	---	---	100
1365	ornidazole - HL60	-0.637	1	-0.917	---	---	100
1366	chlorogenic acid - HL60	0.572	1	0.917	---	---	100
1367	tremorine - HL60	-0.636	1	-0.917	---	---	100
1368	diethylstilbestrol - HL60	0.57	1	0.916	---	---	100
1369	iopanoic acid - HL60	-0.634	1	-0.915	---	---	100
1370	merbromin - HL60	0.568	1	0.915	---	---	100
1371	proguanil - HL60	0.568	1	0.915	---	---	100
1372	oxybenzone - PC3	0.567	1	0.915	---	---	100
1373	ceforanide - HL60	0.566	1	0.913	---	---	100
1374	dimenhydrinate - HL60	0.566	1	0.913	---	---	100
1375	bicuculline - HL60	-0.63	1	-0.913	---	---	100
1376	etacrynic acid - MCF7	0.566	1	0.913	---	---	100
1377	etomidate - HL60	-0.629	1	-0.913	---	---	100
1378	perhexiline - HL60	-0.629	1	-0.912	---	---	100
1379	menadione - PC3	0.565	1	0.912	---	---	100
1380	sulfachlorpyridazine - HL60	0.563	1	0.911	---	---	100
1381	myricetin - PC3	-0.628	1	-0.911	---	---	100
1382	levonorgestrel - HL60	-0.628	1	-0.911	---	---	100
1383	benzthiazide - PC3	-0.628	1	-0.911	---	---	100
1384	Prestwick-675 - HL60	0.562	1	0.91	---	---	100
1385	luteolin - PC3	-0.628	1	-0.91	---	---	100
1386	cefalonium - PC3	0.562	1	0.91	---	---	100
1387	zaprinast - HL60	0.562	1	0.91	---	---	100
1388	bretylium tosilate - HL60	0.561	1	0.909	---	---	100
1389	BW-B70C - MCF7	0.561	1	0.909	---	---	100
1390	nystatin - HL60	0.561	1	0.909	---	---	100
1391	pergolide - PC3	0.56	1	0.908	---	---	100
1392	lansoprazole - HL60	0.56	1	0.908	---	---	100
1393	mepyramine - PC3	-0.625	1	-0.908	---	---	100
1394	dicloxacillin - PC3	0.559	1	0.908	---	---	100
1395	gabexate - HL60	-0.624	1	-0.907	---	---	100
1396	naftopidil - HL60	-0.624	1	-0.907	---	---	100
1397	rilmenidine - PC3	0.557	1	0.907	---	---	100
1398	atractyloside - HL60	0.556	1	0.906	---	---	100
1399	isotretinoin - PC3	0.556	1	0.905	---	---	100
1400	metoprolol - PC3	-0.622	1	-0.905	---	---	100
1401	bendroflumethiazide - HL60	0.556	1	0.905	---	---	100
1402	etynodiol - PC3	0.556	1	0.905	---	---	100
1403	guanethidine - MCF7	-0.621	1	-0.905	---	---	100
1404	buspirone - HL60	0.556	1	0.904	---	---	100
1405	epivincamine - HL60	-0.621	1	-0.904	---	---	100
1406	kinetin - PC3	0.555	1	0.904	---	---	100
1407	gelsemine - HL60	-0.62	1	-0.903	---	---	100
1408	tetramisole - PC3	0.553	1	0.903	---	---	100
1409	16,16-dimethylprostaglandin E2 - MCF7	-0.62	1	-0.903	---	---	100
1410	terazosin - HL60	-0.619	1	-0.902	---	---	100
1411	etanidazole - HL60	-0.619	1	-0.902	---	---	100
1412	fenoterol - PC3	-0.619	1	-0.901	---	---	100
1413	SC-560 - PC3	0.551	1	0.901	---	---	100
1414	papaverine - PC3	-0.618	1	-0.901	---	---	100
1415	etamsylate - PC3	0.55	1	0.901	---	---	100
1416	rimexolone - HL60	-0.617	1	-0.901	---	---	100
1417	sulfacetamide - HL60	0.55	1	0.9	---	---	100
1418	butirosin - HL60	-0.617	1	-0.9	---	---	100
1419	zidovudine - PC3	0.55	1	0.9	---	---	100
1420	dobutamine - HL60	-0.617	1	-0.9	---	---	100
1421	harmine - HL60	-0.616	1	-0.899	---	---	100
1422	metixene - PC3	0.549	1	0.899	---	---	100
1423	meclofenamic acid - HL60	-0.615	1	-0.899	---	---	100
1424	lycorine - PC3	-0.614	1	-0.898	---	---	100
1425	alfuzosin - HL60	0.545	1	0.898	---	---	100
1426	flufenamic acid - HL60	-0.614	1	-0.898	---	---	100
1427	neostigmine bromide - HL60	-0.613	1	-0.898	---	---	100
1428	pramocaine - HL60	0.545	1	0.897	---	---	100
1429	harmaline - HL60	-0.613	1	-0.897	---	---	100
1430	atovaquone - PC3	-0.613	1	-0.897	---	---	100
1431	SR-95639A - HL60	0.544	1	0.897	---	---	100
1432	pronetalol - PC3	0.544	1	0.896	---	---	100
1433	hydroflumethiazide - HL60	-0.611	1	-0.896	---	---	100
1434	memantine - PC3	0.543	1	0.896	---	---	100
1435	prednisone - HL60	0.543	1	0.896	---	---	100
1436	propidium iodide - HL60	-0.61	1	-0.895	---	---	100
1437	guanfacine - PC3	-0.61	1	-0.895	---	---	100
1438	azaperone - HL60	0.541	1	0.895	---	---	100
1439	sulfaphenazole - HL60	-0.609	1	-0.895	---	---	100
1440	budesonide - PC3	-0.609	1	-0.894	---	---	100
1441	homatropine - HL60	0.541	1	0.894	---	---	100
1442	naftidrofuryl - HL60	-0.609	1	-0.894	---	---	100
1443	dorzolamide - PC3	0.541	1	0.894	---	---	100
1444	lymecycline - PC3	-0.609	1	-0.894	---	---	100
1445	mevalolactone - PC3	0.54	1	0.893	---	---	100
1446	ifosfamide - PC3	0.54	1	0.893	---	---	100
1447	protoveratrine A - PC3	-0.608	1	-0.893	---	---	100
1448	diphenylpyraline - HL60	0.54	1	0.893	---	---	100
1449	corticosterone - HL60	0.54	1	0.893	---	---	100
1450	mevalolactone - HL60	-0.607	1	-0.892	---	---	100
1451	emetine - PC3	-0.607	1	-0.892	---	---	100
1452	tetrandrine - HL60	-0.606	1	-0.891	---	---	100
1453	diphemanil metilsulfate - HL60	0.539	1	0.891	---	---	100
1454	cyclic adenosine monophosphate - HL60	0.538	1	0.891	---	---	100
1455	streptomycin - PC3	0.538	1	0.891	---	---	100
1456	pepstatin - PC3	0.537	1	0.89	---	---	100
1457	terazosin - PC3	-0.605	1	-0.89	---	---	100
1458	niridazole - PC3	-0.603	1	-0.889	---	---	100
1459	tropicamide - HL60	-0.603	1	-0.889	---	---	100
1460	meclofenoxate - HL60	-0.603	1	-0.889	---	---	100
1461	pentetrazol - PC3	-0.602	1	-0.888	---	---	100
1462	phenazopyridine - HL60	-0.601	1	-0.888	---	---	100
1463	ethisterone - HL60	-0.601	1	-0.888	---	---	100
1464	paromomycin - PC3	0.535	1	0.887	---	---	100
1465	mebendazole - HL60	-0.6	1	-0.887	---	---	100
1466	praziquantel - PC3	-0.6	1	-0.887	---	---	100
1467	atropine oxide - HL60	0.534	1	0.887	---	---	100
1468	atropine - HL60	0.534	1	0.886	---	---	100
1469	drofenine - PC3	-0.6	1	-0.886	---	---	100
1470	chrysin - HL60	-0.599	1	-0.886	---	---	100
1471	epirizole - HL60	-0.598	1	-0.885	---	---	100
1472	hesperetin - HL60	-0.598	1	-0.885	---	---	100
1473	nicardipine - HL60	0.531	1	0.885	---	---	100
1474	paclitaxel - HL60	0.531	1	0.885	---	---	100
1475	tyloxapol - HL60	-0.598	1	-0.884	---	---	100
1476	bacitracin - HL60	0.531	1	0.884	---	---	100
1477	riboflavin - HL60	-0.597	1	-0.884	---	---	100
1478	selegiline - HL60	-0.596	1	-0.883	---	---	100
1479	podophyllotoxin - PC3	0.529	1	0.883	---	---	100
1480	netilmicin - PC3	0.527	1	0.882	---	---	100
1481	fluorocurarine - HL60	-0.595	1	-0.882	---	---	100
1482	iopromide - HL60	-0.594	1	-0.882	---	---	100
1483	rescinnamine - HL60	0.527	1	0.882	---	---	100
1484	simvastatin - PC3	-0.594	1	-0.882	---	---	100
1485	hesperidin - HL60	0.527	1	0.881	---	---	100
1486	methazolamide - PC3	-0.594	1	-0.881	---	---	100
1487	paracetamol - PC3	0.525	1	0.881	---	---	100
1488	phenazopyridine - PC3	0.525	1	0.881	---	---	100
1489	AG-012559 - MCF7	0.525	1	0.88	---	---	100
1490	terbutaline - HL60	-0.593	1	-0.88	---	---	100
1491	nitrendipine - HL60	-0.592	1	-0.88	---	---	100
1492	digoxin - HL60	-0.592	1	-0.88	---	---	100
1493	methoxamine - HL60	-0.592	1	-0.88	---	---	100
1494	(+)-isoprenaline - PC3	-0.592	1	-0.879	---	---	100
1495	mestranol - PC3	0.522	1	0.879	---	---	100
1496	oxyphenbutazone - PC3	0.522	1	0.879	---	---	100
1497	trihexyphenidyl - PC3	0.521	1	0.879	---	---	100
1498	cromoglicic acid - PC3	0.52	1	0.879	---	---	100
1499	nitrendipine - PC3	-0.591	1	-0.879	---	---	100
1500	proxymetacaine - PC3	-0.591	1	-0.878	---	---	100
1501	5151277 - MCF7	0.52	1	0.878	---	---	100
1502	biperiden - PC3	0.519	1	0.878	---	---	100
1503	vidarabine - PC3	-0.59	1	-0.878	---	---	100
1504	3-hydroxy-DL-kynurenine - HL60	0.519	1	0.878	---	---	100
1505	hexestrol - HL60	-0.59	1	-0.877	---	---	100
1506	azlocillin - PC3	0.518	1	0.877	---	---	100
1507	zardaverine - HL60	-0.589	1	-0.877	---	---	100
1508	dimenhydrinate - PC3	0.518	1	0.877	---	---	100
1509	chlortalidone - HL60	-0.588	1	-0.876	---	---	100
1510	clofilium tosylate - PC3	0.517	1	0.876	---	---	100
1511	prednicarbate - PC3	0.516	1	0.875	---	---	100
1512	megestrol - PC3	0.516	1	0.875	---	---	100
1513	conessine - HL60	-0.586	1	-0.874	---	---	100
1514	imipramine - PC3	0.515	1	0.874	---	---	100
1515	nomegestrol - PC3	-0.585	1	-0.874	---	---	100
1516	fenbendazole - HL60	-0.585	1	-0.874	---	---	100
1517	profenamine - PC3	0.515	1	0.874	---	---	100
1518	carbachol - HL60	-0.585	1	-0.873	---	---	100
1519	pergolide - HL60	-0.585	1	-0.873	---	---	100
1520	glycopyrronium bromide - HL60	0.514	1	0.873	---	---	100
1521	ciclosporin - PC3	0.514	1	0.873	---	---	100
1522	flavoxate - HL60	-0.584	1	-0.873	---	---	100
1523	dimethadione - HL60	-0.584	1	-0.872	---	---	100
1524	lobeline - PC3	0.513	1	0.872	---	---	100
1525	remoxipride - PC3	-0.583	1	-0.871	---	---	100
1526	fasudil - PC3	0.512	1	0.871	---	---	100
1527	rolitetracycline - HL60	-0.583	1	-0.871	---	---	100
1528	pindolol - HL60	0.512	1	0.871	---	---	100
1529	fluvastatin - HL60	-0.582	1	-0.87	---	---	100
1530	fluticasone - HL60	-0.582	1	-0.87	---	---	100
1531	hexestrol - PC3	-0.581	1	-0.87	---	---	100
1532	hydralazine - HL60	0.511	1	0.87	---	---	100
1533	mefloquine - HL60	0.51	1	0.869	---	---	100
1534	theobromine - PC3	0.51	1	0.869	---	---	100
1535	serotonin - PC3	0.51	1	0.869	---	---	100
1536	methylbenzethonium chloride - HL60	0.51	1	0.869	---	---	100
1537	meglumine - PC3	-0.579	1	-0.868	---	---	100
1538	methylprednisolone - PC3	0.509	1	0.868	---	---	100
1539	monensin - HL60	0.508	1	0.868	---	---	100
1540	roxarsone - HL60	-0.579	1	-0.868	---	---	100
1541	furosemide - PC3	0.508	1	0.867	---	---	100
1542	netilmicin - HL60	-0.578	1	-0.867	---	---	100
1543	co-dergocrine mesilate - PC3	0.507	1	0.866	---	---	100
1544	tonzonium bromide - HL60	-0.577	1	-0.866	---	---	100
1545	cinchonine - HL60	-0.577	1	-0.866	---	---	100
1546	orciprenaline - HL60	0.507	1	0.866	---	---	100
1547	bisoprolol - PC3	0.507	1	0.866	---	---	100
1548	meprylcaine - HL60	0.507	1	0.865	---	---	100
1549	indoprofen - HL60	-0.576	1	-0.865	---	---	100
1550	allantoin - HL60	-0.576	1	-0.865	---	---	100
1551	butirosin - PC3	0.506	1	0.865	---	---	100
1552	sisomicin - HL60	-0.575	1	-0.864	---	---	100
1553	tolazamide - HL60	-0.575	1	-0.864	---	---	100
1554	methylergometrine - PC3	-0.575	1	-0.864	---	---	100
1555	esculin - PC3	0.505	1	0.863	---	---	100
1556	MG-132 - MCF7	0.504	1	0.863	---	---	100
1557	dl-alpha tocopherol - HL60	0.504	1	0.863	---	---	100
1558	vinburnine - PC3	0.504	1	0.863	---	---	100
1559	lithocholic acid - HL60	-0.574	1	-0.863	---	---	100
1560	estrone - PC3	0.503	1	0.863	---	---	100
1561	pronetalol - HL60	-0.574	1	-0.863	---	---	100
1562	iopamidol - HL60	-0.574	1	-0.862	---	---	100
1563	tolmetin - HL60	0.503	1	0.862	---	---	100
1564	quercetin - HL60	0.502	1	0.862	---	---	100
1565	clemizole - HL60	-0.573	1	-0.862	---	---	100
1566	saquinavir - PC3	0.501	1	0.862	---	---	100
1567	alprenolol - HL60	-0.573	1	-0.861	---	---	100
1568	maprotiline - HL60	-0.573	1	-0.861	---	---	100
1569	promazine - HL60	-0.573	1	-0.861	---	---	100
1570	spironolactone - HL60	0.5	1	0.861	---	---	100
1571	(-)-MK-801 - HL60	0.5	1	0.861	---	---	100
1572	isoetarine - PC3	-0.573	1	-0.861	---	---	100
1573	harmalol - PC3	-0.572	1	-0.861	---	---	100
1574	methanthelinium bromide - PC3	0.5	1	0.861	---	---	100
1575	oxolamine - PC3	0.5	1	0.861	---	---	100
1576	alexidine - MCF7	0.5	1	0.86	---	---	100
1577	betamethasone - MCF7	-0.572	1	-0.86	---	---	100
1578	Prestwick-972 - MCF7	0.499	1	0.86	---	---	100
1579	cefotetan - HL60	0.498	1	0.859	---	---	100
1580	cefuroxime - HL60	-0.571	1	-0.859	---	---	100
1581	dextromethorphan - HL60	-0.571	1	-0.859	---	---	100
1582	isosorbide - PC3	0.498	1	0.859	---	---	100
1583	alfadolone - HL60	0.498	1	0.859	---	---	100
1584	testosterone - HL60	-0.57	1	-0.858	---	---	100
1585	methacholine chloride - PC3	-0.569	1	-0.858	---	---	100
1586	PHA-00846566E - MCF7	-0.569	1	-0.858	---	---	100
1587	N-acetyl-L-leucine - HL60	-0.569	1	-0.858	---	---	100
1588	aminophenazone - HL60	0.496	1	0.857	---	---	100
1589	mepenzolate bromide - HL60	0.496	1	0.857	---	---	100
1590	6-azathymine - HL60	-0.568	1	-0.857	---	---	100
1591	fluspirilene - HL60	-0.567	1	-0.856	---	---	100
1592	mafenide - HL60	0.495	1	0.856	---	---	100
1593	procarbazine - HL60	0.495	1	0.855	---	---	100
1594	ascorbic acid - PC3	-0.567	1	-0.855	---	---	100
1595	benzocaine - HL60	0.495	1	0.855	---	---	100
1596	pheneticillin - PC3	0.494	1	0.855	---	---	100
1597	acemetacin - HL60	0.494	1	0.855	---	---	100
1598	cyproterone - PC3	-0.566	1	-0.855	---	---	100
1599	desoxycortone - PC3	0.494	1	0.855	---	---	100
1600	emetine - HL60	-0.566	1	-0.854	---	---	100
1601	nifenazone - HL60	0.494	1	0.854	---	---	100
1602	cyproterone - HL60	-0.565	1	-0.854	---	---	100
1603	helveticoside - HL60	-0.565	1	-0.854	---	---	100
1604	homochlorcyclizine - PC3	0.492	1	0.853	---	---	100
1605	reserpine - HL60	-0.564	1	-0.853	---	---	100
1606	probenecid - HL60	-0.564	1	-0.853	---	---	100
1607	denatonium benzoate - HL60	-0.563	1	-0.852	---	---	100
1608	rilmenidine - HL60	0.491	1	0.852	---	---	100
1609	sulfadimidine - HL60	-0.563	1	-0.852	---	---	100
1610	acenocoumarol - HL60	0.489	1	0.851	---	---	100
1611	antazoline - PC3	-0.562	1	-0.851	---	---	100
1612	STOCK1N-35696 - PC3	0.489	1	0.851	---	---	100
1613	ebselen - MCF7	0.488	1	0.851	---	---	100
1614	nizatidine - PC3	-0.562	1	-0.85	---	---	100
1615	flucloxacillin - HL60	0.487	1	0.85	---	---	100
1616	cefapirin - HL60	-0.561	1	-0.85	---	---	100
1617	esculin - HL60	-0.561	1	-0.85	---	---	100
1618	Prestwick-559 - HL60	-0.561	1	-0.849	---	---	100
1619	ribavirin - PC3	0.487	1	0.849	---	---	100
1620	alfadolone - PC3	-0.561	1	-0.849	---	---	100
1621	tamoxifen - HL60	0.487	1	0.849	---	---	100
1622	cortisone - HL60	-0.561	1	-0.849	---	---	100
1623	metergoline - PC3	0.487	1	0.849	---	---	100
1624	imipramine - HL60	-0.56	1	-0.848	---	---	100
1625	ivermectin - HL60	0.485	1	0.847	---	---	100
1626	digitoxigenin - PC3	-0.559	1	-0.847	---	---	100
1627	streptozocin - HL60	0.484	1	0.847	---	---	100
1628	etifenin - HL60	0.484	1	0.847	---	---	100
1629	glimepiride - PC3	-0.558	1	-0.846	---	---	100
1630	dizocilpine - HL60	0.483	1	0.846	---	---	100
1631	sulfaquinoxaline - HL60	-0.558	1	-0.846	---	---	100
1632	prazosin - HL60	-0.558	1	-0.846	---	---	100
1633	5286656 - MCF7	-0.558	1	-0.846	---	---	100
1634	adipiodone - HL60	0.483	1	0.846	---	---	100
1635	acacetin - HL60	0.483	1	0.846	---	---	100
1636	lysergol - PC3	-0.557	1	-0.845	---	---	100
1637	florfenicol - PC3	0.482	1	0.845	---	---	100
1638	dicloxacillin - HL60	-0.557	1	-0.845	---	---	100
1639	carcinine - PC3	-0.556	1	-0.845	---	---	100
1640	benfotiamine - HL60	-0.556	1	-0.844	---	---	100
1641	imatinib - MCF7	0.48	1	0.844	---	---	100
1642	felbinac - HL60	0.48	1	0.844	---	---	100
1643	Prestwick-682 - PC3	-0.556	1	-0.844	---	---	100
1644	phenacetin - HL60	-0.556	1	-0.843	---	---	100
1645	pyrazinamide - HL60	0.48	1	0.843	---	---	100
1646	pyrithyldione - HL60	-0.556	1	-0.843	---	---	100
1647	nisoxetine - HL60	-0.555	1	-0.843	---	---	100
1648	acetylsalicylsalicylic acid - HL60	0.478	1	0.842	---	---	100
1649	skimmianine - HL60	-0.555	1	-0.842	---	---	100
1650	cefoperazone - MCF7	0.478	1	0.842	---	---	100
1651	pipemidic acid - HL60	-0.555	1	-0.842	---	---	100
1652	phenazone - PC3	-0.554	1	-0.842	---	---	100
1653	streptomycin - HL60	-0.554	1	-0.842	---	---	100
1654	N-acetyl-L-aspartic acid - HL60	0.477	1	0.841	---	---	100
1655	eticlopride - HL60	0.477	1	0.841	---	---	100
1656	flunarizine - HL60	-0.553	1	-0.841	---	---	100
1657	glipizide - HL60	0.476	1	0.841	---	---	100
1658	cefalonium - HL60	-0.553	1	-0.841	---	---	100
1659	pipenzolate bromide - PC3	0.476	1	0.841	---	---	100
1660	atovaquone - MCF7	-0.553	1	-0.841	---	---	100
1661	1,5-isoquinolinediol - HL60	-0.552	1	-0.84	---	---	100
1662	ramifenazone - HL60	0.474	1	0.839	---	---	100
1663	STOCK1N-28457 - PC3	-0.551	1	-0.839	---	---	100
1664	clidinium bromide - PC3	0.473	1	0.839	---	---	100
1665	propylthiouracil - HL60	-0.551	1	-0.839	---	---	100
1666	ursodeoxycholic acid - HL60	-0.551	1	-0.838	---	---	100
1667	(+/-)-catechin - PC3	0.473	1	0.838	---	---	100
1668	benserazide - PC3	-0.551	1	-0.838	---	---	100
1669	memantine - HL60	-0.551	1	-0.838	---	---	100
1670	natamycin - HL60	-0.551	1	-0.838	---	---	100
1671	nimesulide - HL60	0.472	1	0.838	---	---	100
1672	cyclopentolate - PC3	-0.55	1	-0.837	---	---	100
1673	tolbutamide - HL60	-0.55	1	-0.837	---	---	100
1674	isoxsuprine - HL60	-0.549	1	-0.836	---	---	100
1675	levobunolol - PC3	0.468	1	0.836	---	---	100
1676	lidocaine - HL60	-0.549	1	-0.836	---	---	100
1677	doxycycline - PC3	-0.549	1	-0.836	---	---	100
1678	fosfosal - HL60	-0.549	1	-0.835	---	---	100
1679	bupropion - HL60	-0.548	1	-0.835	---	---	100
1680	ethionamide - MCF7	0.468	1	0.835	---	---	100
1681	guanadrel - HL60	-0.548	1	-0.835	---	---	100
1682	amantadine - HL60	-0.548	1	-0.835	---	---	100
1683	finasteride - HL60	-0.548	1	-0.835	---	---	100
1684	lorglumide - PC3	0.467	1	0.835	---	---	100
1685	digoxigenin - HL60	-0.547	1	-0.834	---	---	100
1686	anabasine - HL60	-0.547	1	-0.834	---	---	100
1687	chloramphenicol - HL60	-0.547	1	-0.834	---	---	100
1688	molsidomine - PC3	0.466	1	0.834	---	---	100
1689	roxithromycin - HL60	-0.547	1	-0.834	---	---	100
1690	acetazolamide - HL60	-0.546	1	-0.833	---	---	100
1691	ramifenazone - PC3	-0.546	1	-0.833	---	---	100
1692	sodium phenylbutyrate - PC3	0.464	1	0.833	---	---	100
1693	gabexate - PC3	-0.546	1	-0.832	---	---	100
1694	adenosine phosphate - HL60	0.464	1	0.832	---	---	100
1695	gliquidone - HL60	0.463	1	0.832	---	---	100
1696	betahistine - HL60	0.463	1	0.832	---	---	100
1697	chlorphenamine - PC3	-0.544	1	-0.832	---	---	100
1698	isoflupredone - HL60	0.462	1	0.831	---	---	100
1699	homochlorcyclizine - HL60	0.462	1	0.831	---	---	100
1700	acebutolol - HL60	-0.544	1	-0.831	---	---	100
1701	minocycline - PC3	0.462	1	0.831	---	---	100
1702	myricetin - HL60	0.462	1	0.831	---	---	100
1703	todralazine - HL60	-0.544	1	-0.831	---	---	100
1704	Prestwick-981 - HL60	0.462	1	0.83	---	---	100
1705	vincamine - HL60	0.461	1	0.83	---	---	100
1706	vitexin - PC3	0.461	1	0.83	---	---	100
1707	chlorcyclizine - HL60	0.46	1	0.83	---	---	100
1708	colecalciferol - HL60	-0.543	1	-0.829	---	---	100
1709	mercaptopurine - MCF7	0.46	1	0.829	---	---	100
1710	megestrol - HL60	0.459	1	0.829	---	---	100
1711	adrenosterone - HL60	-0.541	1	-0.828	---	---	100
1712	enalapril - PC3	0.459	1	0.828	---	---	100
1713	novobiocin - SKMEL5	0.458	1	0.828	---	---	100
1714	Prestwick-857 - HL60	-0.54	1	-0.828	---	---	100
1715	budesonide - HL60	0.458	1	0.827	---	---	100
1716	Prestwick-1082 - PC3	0.458	1	0.827	---	---	100
1717	sertaconazole - PC3	-0.54	1	-0.827	---	---	100
1718	prenylamine - PC3	-0.539	1	-0.827	---	---	100
1719	artemisinin - PC3	-0.539	1	-0.827	---	---	100
1720	cyanocobalamin - PC3	0.457	1	0.827	---	---	100
1721	caffeic acid - PC3	-0.539	1	-0.826	---	---	100
1722	Prestwick-1084 - HL60	-0.538	1	-0.826	---	---	100
1723	carisoprodol - PC3	-0.538	1	-0.825	---	---	100
1724	yohimbic acid - MCF7	0.456	1	0.825	---	---	100
1725	benzathine benzylpenicillin - PC3	0.455	1	0.825	---	---	100
1726	metyrapone - HL60	-0.537	1	-0.825	---	---	100
1727	progesterone - PC3	0.455	1	0.825	---	---	100
1728	karakoline - HL60	0.455	1	0.825	---	---	100
1729	saquinavir - HL60	0.454	1	0.824	---	---	100
1730	AG-028671 - MCF7	0.454	1	0.824	---	---	100
1731	pilocarpine - HL60	-0.536	1	-0.824	---	---	100
1732	sulpiride - HL60	0.454	1	0.823	---	---	100
1733	benserazide - SKMEL5	-0.536	1	-0.823	---	---	100
1734	beclometasone - HL60	-0.535	1	-0.823	---	---	100
1735	2-aminobenzenesulfonamide - PC3	0.453	1	0.822	---	---	100
1736	epiandrosterone - PC3	-0.535	1	-0.822	---	---	100
1737	asiaticoside - HL60	0.453	1	0.822	---	---	100
1738	flecainide - HL60	0.453	1	0.822	---	---	100
1739	naltrexone - HL60	0.453	1	0.821	---	---	100
1740	trimetazidine - HL60	-0.535	1	-0.821	---	---	100
1741	clidinium bromide - HL60	-0.535	1	-0.821	---	---	100
1742	PF-00875133-00 - PC3	-0.534	1	-0.821	---	---	100
1743	clobetasol - PC3	0.452	1	0.821	---	---	100
1744	articaine - MCF7	0.451	1	0.821	---	---	100
1745	ethotoin - HL60	-0.534	1	-0.821	---	---	100
1746	chlorprothixene - HL60	0.451	1	0.82	---	---	100
1747	copper sulfate - ssMCF7	0.451	1	0.82	---	---	100
1748	timolol - PC3	0.45	1	0.82	---	---	100
1749	methyldopa - HL60	-0.534	1	-0.82	---	---	100
1750	tremorine - PC3	-0.533	1	-0.82	---	---	100
1751	canadine - PC3	0.449	1	0.819	---	---	100
1752	dexpropranolol - MCF7	-0.533	1	-0.819	---	---	100
1753	fluspirilene - PC3	0.449	1	0.819	---	---	100
1754	metitepine - PC3	-0.532	1	-0.819	---	---	100
1755	12,13-EODE - MCF7	0.448	1	0.818	---	---	100
1756	crotamiton - PC3	-0.531	1	-0.818	---	---	100
1757	ioversol - PC3	0.446	1	0.817	---	---	100
1758	ronidazole - PC3	-0.531	1	-0.817	---	---	100
1759	oxybutynin - PC3	-0.53	1	-0.817	---	---	100
1760	acetazolamide - PC3	0.446	1	0.817	---	---	100
1761	cyclizine - PC3	-0.53	1	-0.817	---	---	100
1762	nizatidine - HL60	0.445	1	0.816	---	---	100
1763	ondansetron - HL60	0.445	1	0.816	---	---	100
1764	cinnarizine - PC3	-0.529	1	-0.816	---	---	100
1765	tropine - HL60	0.445	1	0.816	---	---	100
1766	solanine - PC3	-0.529	1	-0.816	---	---	100
1767	mephentermine - HL60	-0.527	1	-0.815	---	---	100
1768	metanephrine - HL60	0.444	1	0.815	---	---	100
1769	simvastatin - HL60	0.444	1	0.815	---	---	100
1770	orciprenaline - PC3	-0.526	1	-0.814	---	---	100
1771	acepromazine - PC3	0.443	1	0.814	---	---	100
1772	mebeverine - PC3	0.443	1	0.814	---	---	100
1773	mepacrine - MCF7	-0.526	1	-0.814	---	---	100
1774	Prestwick-920 - PC3	0.443	1	0.814	---	---	100
1775	metoclopramide - HL60	-0.526	1	-0.814	---	---	100
1776	enilconazole - HL60	-0.526	1	-0.813	---	---	100
1777	benzylpenicillin - PC3	0.442	1	0.813	---	---	100
1778	pepstatin - HL60	-0.525	1	-0.812	---	---	100
1779	pizotifen - PC3	0.441	1	0.812	---	---	100
1780	tubocurarine chloride - HL60	-0.525	1	-0.812	---	---	100
1781	praziquantel - HL60	0.441	1	0.812	---	---	100
1782	velnacrine - PC3	-0.524	1	-0.812	---	---	100
1783	triflupromazine - HL60	-0.524	1	-0.811	---	---	100
1784	pirlindole - HL60	-0.524	1	-0.811	---	---	100
1785	metrizamide - HL60	0.439	1	0.811	---	---	100
1786	pridinol - HL60	0.439	1	0.811	---	---	100
1787	ipratropium bromide - MCF7	-0.523	1	-0.81	---	---	100
1788	Prestwick-920 - HL60	-0.523	1	-0.81	---	---	100
1789	menadione - HL60	0.437	1	0.81	---	---	100
1790	bephenium hydroxynaphthoate - PC3	0.436	1	0.81	---	---	100
1791	calcium folinate - HL60	-0.523	1	-0.81	---	---	100
1792	convolamine - PC3	-0.522	1	-0.81	---	---	100
1793	clioquinol - HL60	0.435	1	0.81	---	---	100
1794	iopamidol - PC3	0.435	1	0.809	---	---	100
1795	moxonidine - PC3	-0.522	1	-0.809	---	---	100
1796	cefsulodin - HL60	-0.522	1	-0.809	---	---	100
1797	pramocaine - PC3	0.434	1	0.809	---	---	100
1798	risperidone - HL60	-0.522	1	-0.809	---	---	100
1799	topiramate - MCF7	0.432	1	0.809	---	---	100
1800	betulinic acid - PC3	0.43	1	0.808	---	---	100
1801	zalcitabine - PC3	-0.521	1	-0.808	---	---	100
1802	monobenzone - HL60	-0.521	1	-0.808	---	---	100
1803	monobenzone - PC3	0.43	1	0.808	---	---	100
1804	cefadroxil - HL60	-0.52	1	-0.808	---	---	100
1805	lumicolchicine - HL60	0.428	1	0.807	---	---	100
1806	aciclovir - HL60	0.428	1	0.807	---	---	100
1807	ginkgolide A - HL60	-0.519	1	-0.807	---	---	100
1808	betamethasone - HL60	0.428	1	0.806	---	---	100
1809	cyclopenthiazide - HL60	0.427	1	0.806	---	---	100
1810	moroxydine - HL60	-0.518	1	-0.806	---	---	100
1811	BCB000039 - MCF7	0.427	1	0.806	---	---	100
1812	noscapine - PC3	-0.518	1	-0.806	---	---	100
1813	pirinixic acid - SKMEL5	0.426	1	0.806	---	---	100
1814	verapamil - HL60	0.426	1	0.805	---	---	100
1815	clenbuterol - PC3	0.425	1	0.805	---	---	100
1816	riboflavin - PC3	0.425	1	0.805	---	---	100
1817	iohexol - PC3	0.425	1	0.805	---	---	100
1818	neomycin - HL60	0.425	1	0.804	---	---	100
1819	oxytetracycline - HL60	-0.516	1	-0.804	---	---	100
1820	nadide - HL60	-0.516	1	-0.804	---	---	100
1821	scopolamine N-oxide - HL60	0.424	1	0.804	---	---	100
1822	alexidine - HL60	0.424	1	0.804	---	---	100
1823	sulfamethoxypyridazine - HL60	-0.516	1	-0.804	---	---	100
1824	capsaicin - HL60	-0.516	1	-0.803	---	---	100
1825	mebhydrolin - HL60	0.423	1	0.803	---	---	100
1826	thiocolchicoside - PC3	0.422	1	0.803	---	---	100
1827	ganciclovir - HL60	-0.515	1	-0.803	---	---	100
1828	xylazine - HL60	-0.515	1	-0.803	---	---	100
1829	digitoxigenin - HL60	-0.514	1	-0.802	---	---	100
1830	sotalol - PC3	0.421	1	0.802	---	---	100
1831	Prestwick-682 - HL60	0.421	1	0.802	---	---	100
1832	oxytetracycline - PC3	-0.514	1	-0.802	---	---	100
1833	lactobionic acid - HL60	0.42	1	0.802	---	---	100
1834	meclocycline - HL60	0.418	1	0.801	---	---	100
1835	fisetin - PC3	0.418	1	0.801	---	---	100
1836	equilin - PC3	0.418	1	0.801	---	---	100
1837	TTNPB - MCF7	0.418	1	0.801	---	---	100
1838	bepridil - PC3	-0.512	1	-0.801	---	---	100
1839	trihexyphenidyl - MCF7	0.417	1	0.8	---	---	100
1840	pipenzolate bromide - HL60	-0.511	1	-0.8	---	---	100
1841	brinzolamide - PC3	0.416	1	0.8	---	---	100
1842	primidone - PC3	-0.511	1	-0.8	---	---	100
1843	ifenprodil - HL60	-0.511	1	-0.8	---	---	100
1844	(-)-isoprenaline - HL60	-0.511	1	-0.8	---	---	100
1845	lumicolchicine - PC3	-0.511	1	-0.799	---	---	100
1846	probucol - PC3	0.416	1	0.799	---	---	100
1847	cefoperazone - HL60	0.416	1	0.799	---	---	100
1848	zoxazolamine - PC3	-0.511	1	-0.799	---	---	100
1849	alsterpaullone - MCF7	-0.51	1	-0.799	---	---	100
1850	dropropizine - PC3	-0.51	1	-0.798	---	---	100
1851	pilocarpine - PC3	0.415	1	0.798	---	---	100
1852	lobeline - HL60	-0.51	1	-0.798	---	---	100
1853	diloxanide - HL60	0.414	1	0.798	---	---	100
1854	hydroquinine - PC3	-0.51	1	-0.798	---	---	100
1855	DL-PPMP - MCF7	0.414	1	0.798	---	---	100
1856	procainamide - HL60	0.413	1	0.798	---	---	100
1857	cefuroxime - PC3	-0.509	1	-0.798	---	---	100
1858	tenoxicam - PC3	0.413	1	0.798	---	---	100
1859	estropipate - PC3	0.413	1	0.797	---	---	100
1860	profenamine - HL60	-0.509	1	-0.797	---	---	100
1861	minaprine - HL60	-0.509	1	-0.797	---	---	100
1862	fenofibrate - HL60	0.412	1	0.797	---	---	100
1863	folic acid - HL60	-0.509	1	-0.797	---	---	100
1864	dexpropranolol - PC3	0.412	1	0.797	---	---	100
1865	diclofenamide - PC3	0.412	1	0.796	---	---	100
1866	diflorasone - HL60	-0.509	1	-0.796	---	---	100
1867	fusidic acid - HL60	0.412	1	0.796	---	---	100
1868	amylocaine - HL60	-0.508	1	-0.796	---	---	100
1869	kanamycin - HL60	0.411	1	0.796	---	---	100
1870	betulin - HL60	0.41	1	0.795	---	---	100
1871	fulvestrant - ssMCF7	-0.507	1	-0.795	---	---	100
1872	hecogenin - PC3	-0.507	1	-0.795	---	---	100
1873	sulfacetamide - MCF7	-0.506	1	-0.795	---	---	100
1874	urapidil - PC3	0.409	1	0.795	---	---	100
1875	bambuterol - PC3	0.407	1	0.794	---	---	100
1876	PF-00539758-00 - MCF7	-0.505	1	-0.794	---	---	100
1877	felodipine - PC3	0.407	1	0.794	---	---	100
1878	zalcitabine - HL60	-0.505	1	-0.793	---	---	100
1879	doxepin - PC3	0.406	1	0.793	---	---	100
1880	cefoxitin - HL60	-0.505	1	-0.793	---	---	100
1881	N-acetylmuramic acid - HL60	0.405	1	0.793	---	---	100
1882	tyrphostin AG-825 - MCF7	-0.504	1	-0.793	---	---	100
1883	mesoridazine - PC3	0.404	1	0.793	---	---	100
1884	flucytosine - PC3	0.404	1	0.792	---	---	100
1885	glafenine - PC3	0.403	1	0.792	---	---	100
1886	phensuximide - HL60	-0.504	1	-0.792	---	---	100
1887	metformin - HL60	0.402	1	0.791	---	---	100
1888	azaperone - PC3	-0.503	1	-0.791	---	---	100
1889	disopyramide - HL60	0.401	1	0.791	---	---	100
1890	Prestwick-983 - HL60	-0.502	1	-0.791	---	---	100
1891	dropropizine - HL60	0.401	1	0.791	---	---	100
1892	etoposide - PC3	0.401	1	0.791	---	---	100
1893	prasterone - HL60	-0.502	1	-0.791	---	---	100
1894	Prestwick-685 - HL60	-0.501	1	-0.79	---	---	100
1895	oleandomycin - HL60	0.4	1	0.79	---	---	100
1896	thiethylperazine - PC3	0.399	1	0.79	---	---	100
1897	sulfadiazine - HL60	0.398	1	0.79	---	---	100
1898	cicloheximide - HL60	-0.5	1	-0.789	---	---	100
1899	securinine - HL60	0.397	1	0.789	---	---	100
1900	bambuterol - HL60	-0.499	1	-0.789	---	---	100
1901	ribavirin - HL60	0.396	1	0.789	---	---	100
1902	nabumetone - HL60	0.394	1	0.789	---	---	100
1903	diphenhydramine - HL60	0.394	1	0.788	---	---	100
1904	sulfamonomethoxine - HL60	-0.499	1	-0.788	---	---	100
1905	BAS-012416453 - PC3	-0.499	1	-0.788	---	---	100
1906	sulmazole - HL60	-0.498	1	-0.788	---	---	100
1907	Prestwick-1084 - PC3	-0.498	1	-0.788	---	---	100
1908	cefapirin - PC3	0.394	1	0.788	---	---	100
1909	omeprazole - PC3	-0.498	1	-0.788	---	---	100
1910	phenformin - HL60	0.393	1	0.788	---	---	100
1911	meticrane - HL60	-0.498	1	-0.788	---	---	100
1912	isradipine - PC3	-0.498	1	-0.787	---	---	100
1913	monocrotaline - HL60	0.39	1	0.787	---	---	100
1914	domperidone - HL60	0.389	1	0.787	---	---	100
1915	liothyronine - HL60	0.389	1	0.787	---	---	100
1916	tiletamine - PC3	0.389	1	0.787	---	---	100
1917	etidronic acid - HL60	-0.496	1	-0.786	---	---	100
1918	fipexide - HL60	0.388	1	0.786	---	---	100
1919	captopril - HL60	0.387	1	0.786	---	---	100
1920	nadolol - HL60	0.387	1	0.786	---	---	100
1921	scopolamine - PC3	-0.496	1	-0.786	---	---	100
1922	CP-645525-01 - PC3	-0.496	1	-0.785	---	---	100
1923	nalidixic acid - HL60	0.386	1	0.785	---	---	100
1924	hydrastinine - HL60	0.385	1	0.785	---	---	100
1925	procainamide - PC3	-0.495	1	-0.785	---	---	100
1926	altizide - HL60	-0.494	1	-0.785	---	---	100
1927	enoxacin - HL60	0.383	1	0.784	---	---	100
1928	5186223 - MCF7	-0.494	1	-0.784	---	---	100
1929	ouabain - HL60	-0.493	1	-0.784	---	---	100
1930	vancomycin - PC3	0.382	1	0.784	---	---	100
1931	rofecoxib - PC3	0.382	1	0.784	---	---	100
1932	desoxycortone - HL60	-0.493	1	-0.783	---	---	100
1933	xylometazoline - HL60	-0.493	1	-0.783	---	---	100
1934	mercaptopurine - PC3	0.38	1	0.783	---	---	100
1935	SC-58125 - HL60	0.377	1	0.783	---	---	100
1936	thiamazole - HL60	-0.491	1	-0.782	---	---	100
1937	alimemazine - PC3	-0.49	1	-0.782	---	---	100
1938	sulmazole - PC3	0.375	1	0.782	---	---	100
1939	yohimbic acid - HL60	-0.49	1	-0.782	---	---	100
1940	indapamide - HL60	0.374	1	0.782	---	---	100
1941	fenbufen - HL60	0.373	1	0.782	---	---	100
1942	enoxacin - PC3	0.372	1	0.781	---	---	100
1943	tolmetin - PC3	-0.489	1	-0.781	---	---	100
1944	phenylpropanolamine - PC3	0.372	1	0.781	---	---	100
1945	isoflupredone - PC3	0.371	1	0.781	---	---	100
1946	procyclidine - PC3	0.37	1	0.781	---	---	100
1947	meglumine - HL60	-0.489	1	-0.78	---	---	100
1948	sparteine - HL60	0.369	1	0.78	---	---	100
1949	norcyclobenzaprine - PC3	0.369	1	0.78	---	---	100
1950	pinacidil - PC3	-0.488	1	-0.78	---	---	100
1951	doxorubicin - PC3	-0.488	1	-0.78	---	---	100
1952	capsaicin - PC3	0.366	1	0.78	---	---	100
1953	pregnenolone - HL60	-0.487	1	-0.779	---	---	100
1954	dequalinium chloride - PC3	0.364	1	0.779	---	---	100
1955	cefalexin - PC3	0.363	1	0.779	---	---	100
1956	levocabastine - PC3	0.363	1	0.779	---	---	100
1957	trapidil - HL60	0.363	1	0.778	---	---	100
1958	celecoxib - PC3	0.362	1	0.778	---	---	100
1959	co-dergocrine mesilate - HL60	-0.487	1	-0.778	---	---	100
1960	beclometasone - PC3	0.361	1	0.778	---	---	100
1961	clebopride - HL60	-0.487	1	-0.778	---	---	100
1962	etidronic acid - PC3	0.36	1	0.778	---	---	100
1963	pimethixene - HL60	-0.486	1	-0.778	---	---	100
1964	meclocycline - PC3	-0.486	1	-0.778	---	---	100
1965	tetrandrine - PC3	0.356	1	0.778	---	---	100
1966	loxapine - HL60	0.356	1	0.778	---	---	100
1967	valproic acid - ssMCF7	0.355	1	0.777	---	---	100
1968	5186324 - MCF7	-0.486	1	-0.777	---	---	100
1969	ofloxacin - HL60	0.353	1	0.777	---	---	100
1970	chlormezanone - PC3	0.353	1	0.777	---	---	100
1971	piroxicam - PC3	0.352	1	0.777	---	---	100
1972	podophyllotoxin - HL60	-0.485	1	-0.776	---	---	100
1973	trimipramine - PC3	-0.485	1	-0.776	---	---	100
1974	dexamethasone - HL60	0.35	1	0.776	---	---	100
1975	pentoxyverine - PC3	-0.485	1	-0.776	---	---	100
1976	bisacodyl - HL60	0.348	1	0.776	---	---	100
1977	pentoxifylline - HL60	-0.484	1	-0.776	---	---	100
1978	LY-294002 - ssMCF7	-0.484	1	-0.775	---	---	100
1979	chenodeoxycholic acid - HL60	0.346	1	0.775	---	---	100
1980	nitrofural - HL60	-0.484	1	-0.775	---	---	100
1981	pheniramine - HL60	0.345	1	0.775	---	---	100
1982	ranitidine - HL60	0.345	1	0.775	---	---	100
1983	dilazep - HL60	-0.483	1	-0.775	---	---	100
1984	harmol - HL60	0.345	1	0.775	---	---	100
1985	zomepirac - PC3	-0.483	1	-0.774	---	---	100
1986	sulindac sulfide - MCF7	0.344	1	0.774	---	---	100
1987	clotrimazole - HL60	0.344	1	0.774	---	---	100
1988	viomycin - PC3	0.344	1	0.774	---	---	100
1989	lobelanidine - PC3	0.344	1	0.774	---	---	100
1990	articaine - PC3	0.342	1	0.773	---	---	100
1991	colchicine - PC3	-0.48	1	-0.773	---	---	100
1992	hexetidine - HL60	0.341	1	0.773	---	---	100
1993	quinisocaine - HL60	-0.479	1	-0.773	---	---	100
1994	5140203 - MCF7	0.34	1	0.773	---	---	100
1995	cephaeline - PC3	-0.479	1	-0.772	---	---	100
1996	erythromycin - HL60	0.339	1	0.772	---	---	100
1997	estriol - HL60	-0.479	1	-0.772	---	---	100
1998	Prestwick-1085 - HL60	0.337	1	0.772	---	---	100
1999	dipivefrine - HL60	-0.479	1	-0.772	---	---	100
[truncated: 1,588 more rows]

## Sheet: by atc code
rank	atc code	mean	n	enrichment	p	specificity	percent non-null
1	L01AD	0.308	15	0.575	4e-05	0.0124	60
2	M03AA	-0.824	2	-0.983	0.00058	0	100
3	N07BB	0.464	10	0.591	0.00068	0.0292	70
4	P03AA	0.623	5	0.779	0.00116	0.0173	80
5	L02AA	0.544	6	0.719	0.00133	0.0421	83
6	P01AX	-0.396	9	-0.592	0.00154	0.0319	77
7	G03HA	-0.556	4	-0.821	0.00195	0	100
8	R03AC	-0.253	21	-0.369	0.00473	0.029	52
9	R03CC	-0.239	25	-0.335	0.00536	0.0368	52
10	P02CX	0.263	6	0.635	0.00719	0.2186	50
11	M01AA	0.451	4	0.738	0.00909	0.0622	75
12	J05AX	-0.45	5	-0.655	0.01194	0.006	80
13	G03CB	0.363	9	0.475	0.02118	0.2371	55
14	C03BA	-0.185	28	-0.264	0.03333	0.1324	50
15	L01AX	-0.5	4	-0.653	0.034	0.0518	75
16	H03BA	-0.46	4	-0.649	0.03571	0.1094	75
17	N06DX	0.296	4	0.646	0.0374	0.0068	75
18	S03BA	0.053	16	0.339	0.03818	0.0361	56
19	D07AD	-0.35	8	-0.461	0.04537	0.0955	62
20	A02BC	-0.237	8	-0.46	0.04621	0.1274	50
21	P01BE	-0.505	3	-0.717	0.04661	0.0181	100
22	C02BB	-0.554	3	-0.715	0.04745	0.0765	100
23	L01CB	0.251	4	0.625	0.04971	0.2615	50
24	C01EB	-0.305	12	-0.373	0.05326	0.2162	58
25	J01XA	0.255	4	0.599	0.0675	0.2395	50
26	G04BD	-0.373	8	-0.434	0.06944	0.0839	62
27	C08DB	-0.459	5	-0.534	0.07197	0.2344	80
28	R02AB	0.253	8	0.43	0.07273	0.0238	62
29	B02BA	0.501	2	0.81	0.07293	0.24	100
30	C02CA	-0.229	14	-0.328	0.07657	0.1966	50
31	L01CD	0.239	6	0.487	0.07723	0.0726	50
32	V03AF	0.286	5	0.526	0.08215	0.3867	60
33	M03BA	-0.4	7	-0.45	0.08285	0.1016	57
34	L02AB	0.361	4	0.579	0.08413	0.1636	75
35	V04CH	-0.458	4	-0.581	0.08476	0.1574	75
36	R03AB	-0.437	4	-0.564	0.10054	0.0786	75
37	R03CB	-0.437	4	-0.564	0.10054	0.0786	75
38	N05CE	-0.284	4	-0.56	0.10583	0.2535	50
39	N04BA	-0.28	5	-0.503	0.1061	0.1869	60
40	C04AA	-0.232	5	-0.498	0.11187	0.0616	60
41	R05DA	-0.202	8	-0.394	0.126	0.0952	50
42	J04AD	0.359	3	0.61	0.12854	0.1382	66
43	P01CC	-0.334	8	-0.391	0.13114	0.2263	62
44	N03AB	-0.281	10	-0.349	0.13485	0.1371	60
45	C02DG	-0.413	4	-0.525	0.14802	0.1381	75
46	P01BC	0.251	5	0.47	0.15863	0.5	60
47	D08AF	-0.399	4	-0.515	0.16286	0.1635	75
48	D07XC	0.161	7	0.398	0.16321	0.3175	57
49	L01BB	0.28	3	0.577	0.17649	0.1839	66
50	P02CB	-0.31	4	-0.504	0.17957	0.0777	75
51	C04AC	-0.425	4	-0.502	0.18184	0.1317	75
52	C10AD	-0.425	4	-0.502	0.18184	0.1317	75
53	N02AF	0.23	5	0.457	0.1828	0.0938	60
54	D07XA	-0.201	8	-0.357	0.20357	0.2121	50
55	P02CA	-0.202	16	-0.254	0.21073	0.4444	50
56	J05AE	-0.153	4	-0.473	0.23858	0.1932	50
57	A10BX	-0.287	4	-0.468	0.24751	0.5882	75
58	C08DA	0.2	6	0.384	0.26318	0.1711	50
59	N02CX	0.114	8	0.332	0.27537	0.335	50
60	L01XB	0.33	3	0.521	0.28481	0.2819	66
61	N07AA	-0.136	4	-0.443	0.30967	0.3333	50
62	P01BB	0.175	3	0.502	0.32708	0.3616	66
63	C02KC	-0.343	4	-0.435	0.33022	0.5784	50
64	R01AX	-0.424	3	-0.499	0.33299	0.6169	66
65	R03BB	-0.424	3	-0.499	0.33299	0.6169	66
66	G03XB	-0.16	4	-0.433	0.33621	0.3608	50
67	N01BX	0.222	8	0.311	0.34624	0.3333	50
68	P02BA	-0.273	8	-0.309	0.35597	0.3591	50
69	N05AG	0.183	8	0.308	0.3598	0.7463	50
70	A03AD	-0.313	4	-0.422	0.36697	0.4151	50
71	J01XE	0.003	5	0.377	0.37747	0.4	60
72	P01AC	-0.221	4	-0.415	0.3874	0.55	50
73	C01CX	0.083	3	0.477	0.38891	0.506	66
74	C02DB	-0.221	6	-0.324	0.45562	0.4709	50
75	J01GA	0.175	4	0.391	0.45887	0.6054	50
76	N03AD	-0.299	8	-0.284	0.45908	0.608	50
77	G04BX	-0.187	4	-0.388	0.4724	0.5506	50
78	N04BD	-0.329	4	-0.384	0.48718	0.4713	50
79	L01XE	0.134	3	0.434	0.50038	0.5337	66
80	L02BG	-0.221	5	-0.34	0.5084	0.3625	60
81	C03BD	0.087	4	0.369	0.53084	0.3931	50
82	R01BA	0.271	4	0.363	0.55384	0.4595	50
83	M09AA	-0.085	4	-0.364	0.55631	0.6809	50
84	P01CX	-0.2	4	-0.359	0.57127	0.6265	50
85	J01EC	-0.147	10	-0.232	0.57516	0.6207	50
86	V03AC	-0.21	8	-0.256	0.58821	0.8098	50
87	S02DA	-0.139	5	-0.314	0.61025	0.5593	60
88	L01CA	-0.232	3	-0.385	0.63701	0.771	66
89	N04BB	-0.161	4	-0.335	0.65502	0.7712	50
90	J02AX	0.07	4	0.292	0.78929	0.8129	50
91	G02AB	-0.123	4	-0.287	0.81052	0.8869	50
92	A04AD	-0.156	4	-0.286	0.81307	0.7959	50
93	N05CM	-0.156	4	-0.286	0.81307	0.7959	50
94	A07EB	0.023	2	0.379	0.86723	0.855	50
95	R03BC	0.023	2	0.379	0.86723	0.855	50
96	C01AB	0	3	-0.643	---	---	0
97	C03CC	0.189	3	0.636	---	---	33
98	J01XC	0.103	4	0.622	---	---	25
99	A07DA	0.187	6	0.531	---	---	33
100	P01BX	0.211	3	0.519	---	---	33
101	R05CB	0	4	0.505	---	---	0
102	A07XA	0.149	4	0.498	---	---	25
103	C02DC	0.234	5	0.497	---	---	40
104	C02DA	0.215	5	0.479	---	---	40
105	V03AH	0.215	5	0.479	---	---	40
106	C07AG	0	4	0.478	---	---	0
107	C02AA	-0.006	6	-0.474	---	---	16
108	M01AC	0.09	8	0.471	---	---	37
109	C04AD	-0.097	5	-0.47	---	---	20
110	M02AX	-0.091	5	-0.465	---	---	20
111	S01EX	-0.207	3	-0.464	---	---	33
112	J01XB	0.16	4	0.463	---	---	25
113	J04BA	0.222	10	0.453	---	---	40
114	A11DA	-0.249	8	-0.442	---	---	37
115	S01LA	-0.187	3	-0.435	---	---	33
116	N05AX	-0.174	3	-0.433	---	---	33
117	C01AA	-0.244	10	-0.43	---	---	40
118	P02CE	0	4	0.43	---	---	0
119	S01AB	-0.249	13	-0.424	---	---	46
120	N03AC	0	4	0.418	---	---	0
121	C08EA	0.119	7	0.411	---	---	28
122	C02KD	-0.178	4	-0.41	---	---	25
123	B03BA	0.016	4	-0.409	---	---	25
124	N06DA	-0.171	8	-0.409	---	---	37
125	N07AX	-0.03	4	-0.407	---	---	25
126	J01XX	-0.154	4	-0.406	---	---	25
127	J01DF	-0.222	5	-0.405	---	---	40
128	J04AC	0.113	5	0.402	---	---	20
129	A03BA	-0.209	9	-0.4	---	---	44
130	P01BA	-0.187	12	-0.397	---	---	41
131	N05CH	0.202	4	0.396	---	---	25
132	J04AK	-0.23	9	-0.391	---	---	44
133	N03AA	0.029	4	0.389	---	---	25
134	D10BA	-0.049	4	0.386	---	---	25
135	C04AB	-0.223	12	-0.382	---	---	41
136	J01ED	-0.13	23	-0.376	---	---	34
137	B02BX	-0.046	4	-0.375	---	---	25
138	G03DA	-0.076	4	0.372	---	---	25
139	D06BX	0.229	5	0.367	---	---	40
140	P02BB	0	5	-0.365	---	---	0
141	N05AC	0.194	24	0.365	---	---	45
142	D08AH	-0.139	5	-0.364	---	---	40
143	G01AC	-0.139	5	-0.364	---	---	40
144	P01AA	-0.139	5	-0.364	---	---	40
145	L01DB	-0.218	10	-0.36	---	---	40
146	J01DE	0	4	0.357	---	---	0
147	M01AX	0.139	19	0.351	---	---	36
148	A05AA	0.029	7	0.35	---	---	28
149	D01BA	-0.066	5	-0.346	---	---	20
150	P02BX	-0.151	4	-0.344	---	---	25
151	R06AE	-0.216	19	-0.341	---	---	47
152	A05BA	-0.21	6	-0.34	---	---	33
153	J01EA	0.124	5	0.335	---	---	20
154	G02CB	-0.019	14	0.334	---	---	21
155	N05BE	0.139	4	0.33	---	---	25
156	G03XA	0	4	0.329	---	---	0
157	C05AX	-0.04	4	0.327	---	---	25
158	C05CX	-0.04	4	0.327	---	---	25
159	A07AX	0	4	0.326	---	---	0
160	R06AD	0.104	12	0.324	---	---	41
161	A08AB	0	5	0.319	---	---	0
162	C08EX	-0.031	7	0.317	---	---	28
163	N05AE	-0.074	4	-0.315	---	---	25
164	N07XX	-0.197	5	-0.315	---	---	40
165	P02CC	-0.007	9	0.314	---	---	11
166	N05AB	0.091	60	0.314	---	---	31
167	N01AX	-0.231	14	-0.314	---	---	42
168	S01EA	-0.07	8	-0.312	---	---	37
169	A05AX	-0.163	4	-0.312	---	---	25
170	V04CA	0.095	7	0.311	---	---	42
171	R03BX	-0.232	5	-0.308	---	---	40
172	R03DX	-0.232	5	-0.308	---	---	40
173	D08AC	-0.005	5	0.308	---	---	40
174	R02AA	-0.005	5	0.308	---	---	40
175	M05BA	-0.034	4	-0.306	---	---	25
176	R05CA	-0.197	10	-0.304	---	---	40
177	N07AB	-0.194	8	-0.301	---	---	37
178	P02DA	0.068	5	0.3	---	---	20
179	C04AE	0.083	9	0.298	---	---	33
180	M03CA	0.08	6	0.294	---	---	16
181	A11HA	-0.145	11	-0.292	---	---	36
182	G02CA	-0.186	7	-0.291	---	---	42
183	N05BB	-0.071	5	-0.29	---	---	20
184	J01MB	-0.162	25	-0.288	---	---	36
185	N06AF	-0.124	25	-0.288	---	---	28
186	D05AD	-0.183	7	-0.287	---	---	42
187	D05BA	-0.183	7	-0.287	---	---	42
188	N06BX	-0.119	17	-0.285	---	---	41
189	H02AA	0.068	12	0.285	---	---	33
190	G03DB	0.085	11	0.284	---	---	45
191	L02BB	0.065	9	0.282	---	---	33
192	L01BA	-0.053	8	0.281	---	---	25
193	R01AC	-0.16	12	-0.279	---	---	41
194	J02AB	-0.107	9	-0.278	---	---	22
195	P02CF	-0.006	5	-0.277	---	---	20
196	A14AA	-0.125	4	-0.276	---	---	25
197	D07AA	-0.141	12	-0.274	---	---	41
198	G04BE	-0.202	28	-0.272	---	---	39
199	V04CG	-0.067	5	-0.272	---	---	40
200	C03DB	-0.107	10	-0.272	---	---	20
201	J01XD	-0.164	16	-0.271	---	---	37
202	P01AB	-0.164	16	-0.271	---	---	37
203	J01EB	-0.189	28	-0.271	---	---	35
204	J01DH	-0.028	4	-0.27	---	---	25
205	D06AA	-0.202	19	-0.269	---	---	47
206	C10AA	-0.018	12	0.268	---	---	33
207	D06BA	-0.143	23	-0.268	---	---	30
208	H03AA	0.006	8	0.267	---	---	25
209	G03GB	-0.038	4	0.267	---	---	25
210	N07BA	-0.137	4	-0.264	---	---	25
211	V04CD	-0.134	4	-0.264	---	---	25
212	P01BD	-0.118	5	-0.262	---	---	40
213	C02AC	-0.076	16	-0.262	---	---	43
214	J04AB	-0.001	11	0.262	---	---	18
215	C01BD	0.029	9	0.261	---	---	33
216	C03DA	0.132	5	0.261	---	---	40
217	G01AX	0.045	8	0.259	---	---	25
218	N02BE	-0.172	8	-0.259	---	---	37
219	G04CA	-0.011	9	0.258	---	---	44
220	A06AB	-0.06	4	-0.257	---	---	25
221	A06AG	-0.06	4	-0.257	---	---	25
222	A07AB	-0.148	14	-0.256	---	---	35
223	A07AA	0.13	32	0.251	---	---	34
224	S02BA	0.015	19	0.25	---	---	47
225	C01BG	0.031	4	0.25	---	---	25
226	C01CE	-0.106	13	-0.249	---	---	30
227	J01AA	-0.197	41	-0.249	---	---	43
228	A03AB	0.21	13	0.248	---	---	38
229	G03BA	-0.02	5	-0.247	---	---	20
230	A16AX	0.056	7	0.246	---	---	28
231	C02CC	0.013	7	-0.246	---	---	14
232	R07AB	-0.24	12	-0.246	---	---	41
233	C03CA	0.125	16	0.245	---	---	37
234	G02CC	-0.011	13	-0.242	---	---	38
235	A04AA	-0.091	4	-0.242	---	---	25
236	B05CA	-0.147	18	-0.241	---	---	44
237	A07AC	-0.192	5	-0.24	---	---	40
238	D06AX	0.094	24	0.24	---	---	41
239	N03AX	-0.006	5	0.24	---	---	20
240	A11CC	-0.145	8	-0.24	---	---	25
241	S01EB	-0.114	16	-0.239	---	---	37
242	M03BB	-0.02	8	0.238	---	---	25
243	R06AB	0.117	13	0.237	---	---	46
244	G03XC	-0.047	7	0.237	---	---	14
245	A01AC	0.077	16	0.235	---	---	37
246	G03CC	0.077	17	0.234	---	---	35
247	G01AG	0.062	4	0.233	---	---	25
248	B03BB	-0.025	4	0.232	---	---	25
249	N04AA	0.122	20	0.231	---	---	45
250	A07EC	-0.142	10	-0.229	---	---	30
251	S01GX	-0.1	12	-0.229	---	---	41
252	D03AX	-0.03	8	-0.228	---	---	25
253	N03AG	0.051	60	0.227	---	---	28
254	M04AC	0.011	6	0.227	---	---	16
255	B02AA	0.001	8	0.226	---	---	25
256	G03AC	-0.134	19	-0.225	---	---	42
257	C10AB	-0.112	18	-0.225	---	---	27
258	D11AX	0.047	29	0.224	---	---	27
259	J01CE	-0.118	12	-0.223	---	---	33
260	A02BX	-0.189	14	-0.223	---	---	35
261	C01BC	0.085	10	0.222	---	---	40
262	N05AL	-0.147	14	-0.221	---	---	42
263	A07EA	-0.103	23	-0.221	---	---	43
264	V08AC	-0.105	12	-0.219	---	---	33
265	R06AC	-0.087	12	-0.218	---	---	41
266	S01XA	0.072	8	0.218	---	---	25
267	G01AD	0.025	4	0.218	---	---	25
268	D01AA	-0.027	12	0.218	---	---	16
269	R01AA	-0.185	16	-0.217	---	---	37
270	R01AB	-0.185	16	-0.217	---	---	37
271	M01AH	0.02	14	-0.217	---	---	21
272	S01FA	-0.102	23	-0.216	---	---	30
273	C05AA	-0.111	28	-0.215	---	---	42
274	M03BX	0.001	22	0.213	---	---	18
275	J01DD	-0.046	22	-0.213	---	---	22
276	H03BB	0.111	9	0.213	---	---	33
277	N06AB	-0.1	21	-0.213	---	---	28
278	C01CA	-0.142	35	-0.212	---	---	34
279	C10AX	-0.124	10	-0.212	---	---	30
280	B01AA	-0.013	15	0.211	---	---	20
281	N03AF	-0.094	8	0.208	---	---	12
282	C09AA	0.064	16	0.208	---	---	37
283	D06BB	0.067	15	0.207	---	---	40
284	N02BG	-0.069	9	-0.207	---	---	33
285	R01AD	0.012	42	0.206	---	---	42
286	S01CB	-0.076	23	-0.205	---	---	43
287	R02AD	0.043	13	0.205	---	---	23
288	A03AX	-0.064	8	0.205	---	---	12
289	C01EA	-0.099	7	-0.203	---	---	28
290	S01HA	-0.135	26	-0.202	---	---	38
291	N01BA	-0.055	12	0.2	---	---	25
292	J01BA	0.001	9	0.2	---	---	33
293	S03AA	0.042	28	0.198	---	---	42
294	C01BB	-0.117	15	-0.195	---	---	40
295	S01BC	0.059	30	0.195	---	---	26
296	J05AF	-0.124	8	0.192	---	---	12
297	A10BA	-0.039	17	-0.192	---	---	23
298	N05AF	0.091	12	0.19	---	---	33
299	G04CB	-0.118	6	-0.189	---	---	33
300	L01AA	-0.089	7	0.188	---	---	14
301	N06AA	0.018	46	0.187	---	---	26
302	D07AC	-0.054	35	-0.185	---	---	34
303	M04AB	-0.125	11	-0.185	---	---	27
304	M01AG	-0.138	20	-0.184	---	---	45
305	C01DX	0.048	21	0.183	---	---	38
306	G03DC	0.013	19	0.181	---	---	26
307	G02AD	0.002	8	-0.18	---	---	25
308	G01AF	0.015	37	0.177	---	---	21
309	S01BA	-0.133	45	-0.177	---	---	44
310	L04AD	0.04	9	0.174	---	---	33
311	J01DB	-0.061	22	-0.173	---	---	31
312	N07CA	0.001	12	0.17	---	---	25
313	S01EC	-0.064	20	-0.169	---	---	35
314	J01FA	-0.127	37	-0.169	---	---	40
315	A02BA	-0.026	19	-0.167	---	---	21
316	N02BA	-0.16	18	-0.166	---	---	38
317	A10BB	-0.123	41	-0.165	---	---	36
318	S01ED	-0.109	16	-0.164	---	---	31
319	R06AA	0.037	23	0.163	---	---	26
320	G01AA	-0.018	19	0.162	---	---	26
321	D10AA	-0.047	16	0.161	---	---	37
322	A01AD	0.057	17	0.16	---	---	35
323	R03DA	-0.055	21	-0.159	---	---	33
324	N02CA	-0.086	10	0.159	---	---	20
325	R03BA	0.007	29	0.158	---	---	37
326	C07AB	-0.149	21	-0.158	---	---	38
327	D10AF	-0.04	18	-0.156	---	---	38
328	D01AC	-0.021	35	0.155	---	---	14
329	V08AB	0.028	26	0.155	---	---	26
330	C08CA	-0.005	31	0.154	---	---	19
331	L04AA	-0.171	51	-0.153	---	---	41
332	D04AA	0.03	20	0.153	---	---	35
333	D01AE	0.02	21	0.15	---	---	23
334	C03AA	-0.061	24	-0.15	---	---	29
335	A03FA	-0.117	24	-0.148	---	---	37
336	M02AA	0.047	83	0.148	---	---	28
337	C01BA	-0.047	18	-0.147	---	---	27
338	J01MA	-0.001	25	0.146	---	---	24
339	C07AA	-0.004	36	0.146	---	---	22
340	J01FF	-0.003	8	0.146	---	---	25
341	L04AX	-0.117	22	0.146	---	---	18
342	S01GA	-0.14	20	-0.145	---	---	35
343	N05AD	-0.092	43	-0.144	---	---	27
344	M01AE	-0.06	54	-0.143	---	---	33
345	J01CF	-0.078	12	-0.142	---	---	33
346	N04BC	-0.112	18	-0.14	---	---	38
347	J01GB	-0.066	33	-0.138	---	---	30
348	D04AB	-0.036	30	-0.137	---	---	26
349	J01CA	-0.096	41	-0.137	---	---	31
350	L01XX	-0.069	34	-0.136	---	---	26
351	D09AA	-0.106	18	-0.135	---	---	38
352	N06AX	-0.101	18	-0.13	---	---	38
353	B01AC	-0.074	35	-0.128	---	---	28
354	M01AB	-0.049	49	0.123	---	---	18
355	A03AA	-0.07	12	-0.123	---	---	33
356	S01AX	-0.08	30	-0.122	---	---	33
357	N05AA	-0.023	37	0.121	---	---	29
358	D10AD	-0.053	26	-0.118	---	---	23
359	R05DB	-0.029	23	0.116	---	---	21
360	V03AB	-0.011	18	0.115	---	---	22
361	C04AX	-0.038	37	0.113	---	---	18
362	N01BB	0.016	23	-0.113	---	---	21
363	R06AX	-0.042	36	-0.113	---	---	36
364	S01AD	0.037	23	0.111	---	---	30
365	N05AH	-0.003	21	0.111	---	---	33
366	D07XB	-0.082	23	-0.111	---	---	34
367	S02AA	-0.049	42	-0.11	---	---	38
368	J05AB	0.025	23	0.107	---	---	30
369	H02AB	-0.044	40	0.101	---	---	32
370	J01DC	-0.108	35	-0.1	---	---	37
371	S01AA	-0.057	68	-0.092	---	---	32
372	G03CA	-0.056	45	0.092	---	---	24
373	A10BG	0.011	41	0.092	---	---	31
374	N02BB	-0.008	19	0.088	---	---	21
375	D07AB	-0.045	27	-0.088	---	---	33
376	L02BA	-0.022	47	-0.087	---	---	27
377	C05AD	-0.027	32	0.086	---	---	28
378	A01AB	-0.015	53	0.085	---	---	26

## Sheet: differential gene signature
Up	Down
200664_s_at	201601_x_at
200666_s_at	201622_at
200800_s_at	202782_s_at
200855_at	203592_s_at
201110_s_at	203749_s_at
201294_s_at	204123_at
201737_s_at	204477_at
201841_s_at	205166_at
202335_s_at	205887_x_at
202733_at	206361_at
203711_s_at	207141_s_at
204554_at	208261_x_at
204624_at	208733_at
205018_s_at	209119_x_at
205355_at	210195_s_at
205543_at	210686_x_at
205716_at	210735_s_at
205729_at	210808_s_at
206056_x_at	211347_at
207038_at	211693_at
207061_at	213182_x_at
207714_s_at	213430_at
208158_s_at	213815_x_at
208591_s_at	214678_x_at
208744_x_at	214681_at
209519_at	214717_at
209993_at	214890_s_at
209994_s_at	214922_at
211374_x_at	216318_at
211530_x_at	216589_at
212551_at	216877_at
212554_at	217695_x_at
212594_at	219794_at
212743_at	219925_at
214414_x_at	219956_at
214657_s_at	221031_s_at
214802_at	222349_x_at
215204_at	43427_at
215336_at
215810_x_at
216486_x_at
216490_x_at
216771_at
217028_at
217124_at
217364_x_at
217712_at
217911_s_at
217953_at
217995_at
218087_s_at
220432_s_at
220748_s_at
221881_s_at
221992_at
222224_at
222245_s_at
222354_at
